# Supplementary material for: Automated analysis of high‐content microscopy data with deep learning
Source: Mol Syst Biol. 2017 Apr 18;13(4):924. doi: 10.15252/msb.20177551 (PMC5408780; doi:10.15252/msb.20177551)
Supplement: Supplementary file 2 — Table EV1 [file MSB-13-924-s002.xls]

## Sheet: Legend
Table EV1:
Proteins that respond to α factor treatment with a significant change in localization. Proteins are ranked in descending order by the magnitude of their localization change (t-Test Score). A single, predominant localization class is listed for each protein in untreated and then after exposure to α factor for 180 minutes. For some of these proteins, the predominant localization is the same in both…

## Sheet: kraus et al_TableEV1.csv
ORF Name	Protein Name	t-Test Score	Predominant Untreated Localization	Predominant Alpha Factor Localization	t-Test Scores per Localization Class
					ACTIN	BUDNECK	BUDTIP	CELLPERIPHERY	CYTOPLASM	DEAD	ENDOSOME	ER	GHOST	GOLGI	MITOCHONDRIA	NUCLEARPERIPHERY	NUCLEI	NUCLEOLUS	PEROXISOME	SPINDLE	SPINDLEPOLE	VACUOLE_VACUOLARMEMBRANE
YIL037C	Prm2	-51.601	CYTOPLASM	VACUOLE_VACUOLARMEMBRANE	4.22385	1.81192	-0.53654	4.59826	37.0703	0.521823	-7.4844	-0.761576	5.32367	-0.394026	7.96531	-3.26459	-2.99391	-2.05543	0.0141652	2.64015	2.6846	-51.601
YMR144W		-50.2301	NUCLEI	CYTOPLASM	-2.63596	-0.8123	0.252962	-4.09129	-50.2301	-0.735315	1.20275	-1.34054	-4.41092	1.09887	-0.564484	0.766252	24.0907	4.25372	-0.874511	1.67856	2.34988	6.86488
YCL027W	Fus1	39.1437	CYTOPLASM	VACUOLE_VACUOLARMEMBRANE	-0.961226	1.35863	-4.81389	6.29965	39.1437	-1.42749	-3.05405	-3.875	10.3331	-9.57268	3.82581	-5.55024	-1.59701	-2.45842	-2.23749	1.47622	4.18951	-24.9134
YJR092W	Bud4	-33.6919	BUDNECK	CYTOPLASM	2.84988	20.1728	7.93356	-1.46101	-33.6919	-1.89812	1.51806	0.232752	-2.15446	-1.45643	1.12867	3.31129	2.39217	1.36082	6.54259	-1.04853	4.72631	0.928631
YLR187W	Skg3	-28.2842	BUDTIP	CYTOPLASM	5.85328	12.1612	12.4952	5.87782	-28.2842	-1.95479	-1.19043	-2.09351	-0.0539771	-0.188602	3.78181	1.18492	-1.19869	-0.39606	-0.841554	-2.03599	2.1756	2.3959
YPL004C	Lsp1	-27.9876	CELLPERIPHERY	CYTOPLASM	6.18844	-0.697373	-2.18728	11.2972	-27.9876	-0.0535873	1.69959	-0.894914	1.11749	0.0160606	3.68442	1.31084	1.07084	1.63515	3.25367	1.38286	-1.03487	0.318798
YNL279W	Prm1	27.2162	CYTOPLASM	VACUOLE_VACUOLARMEMBRANE	-4.96361	1.85977	-4.06815	2.99002	27.2162	-2.02362	-10.1103	-14.8017	3.65846	-13.447	12.6758	-4.35253	-1.45356	-1.25272	1.39056	3.4347	3.13481	-17.5064
YCL014W	Bud3	-24.5587	BUDNECK	CELLPERIPHERY	3.35677	16.1024	8.52764	-24.5587	-5.18131	-0.220577	3.09394	-2.27852	0.238587	1.09724	1.06907	1.89985	2.04584	-0.283812	3.82499	0.0977649	2.72113	1.25495
YCR038C	Bud5	-24.4983	BUDNECK	CYTOPLASM	6.73102	13.9405	2.90886	-2.1479	-24.4983	-1.68436	1.97742	1.51725	-0.742689	0.985636	4.73575	0.55245	1.22214	1.6981	2.96712	0.363098	0.93503	2.34298
YER028C	Mig3	-23.2051	NUCLEI	CYTOPLASM	-1.04417	-2.18144	0.0310882	-2.79182	-23.2051	-1.88492	0.0904286	1.72086	0.262142	1.25863	5.45887	2.88972	14.6489	5.00072	1.56082	2.71308	1.90486	8.396
YGL029W	Cgr1	22.6375	NUCLEI	NUCLEI	-0.53047	-0.887763	-1.88941	0.910181	-1.42225	-1.1445	-0.680938	-0.887211	1.00448	-1.218	-4.50684	-3.63114	22.6375	-9.94013	-0.223088	-1.18635	-1.73892	-13.0245
YCR009C	Rvs161	21.5836	ACTIN	CYTOPLASM	21.5836	2.30285	0.26236	3.80539	-19.2355	-1.50318	2.82775	3.37786	0.84736	1.03144	1.82031	-1.8297	-1.84642	-1.00436	0.378619	-1.64367	0.0798324	-1.68026
YOR245C	Dga1	-20.8718	ER	CYTOPLASM	2.31668	-1.21835	-3.81757	-1.74889	-20.8718	-1.85535	-0.518677	18.855	-0.348926	2.02337	2.78693	-1.21977	-2.8266	-1.13794	-0.422705	-2.13254	-2.10671	-5.75883
YPR052C	Nhp6A	20.5025	NUCLEI	VACUOLE_VACUOLARMEMBRANE	0.898289	-1.44163	-2.1279	0.153693	-1.27	-0.940516	-2.66269	0.807169	1.4161	-2.06178	-3.68902	-3.46494	20.5025	-7.45957	-0.87442	-0.401627	0.219887	-14.9529
YGR260W	Tna1	20.3572	ER	ER	-1.09906	-3.94409	-5.79993	-1.45781	-16.6109	0.996828	0.828234	20.3572	-1.89276	1.08815	-5.29295	2.43887	0.097084	-1.42533	1.36874	-2.26723	-4.07242	-5.76222
YOR342C		-20.1831	NUCLEI	CYTOPLASM	-4.14037	-0.899902	-1.60966	-2.77235	-20.1831	-1.27701	-0.134975	0.424892	-1.38123	-1.10746	-2.17499	1.31316	17.6898	1.42633	-1.18957	-0.915212	1.53055	7.7943
YDL003W	Mcd1	-20.0654	NUCLEI	CYTOPLASM	-0.920434	-1.45369	5.01284	-1.4022	-20.0654	-0.825237	1.9272	-0.0647585	-0.0240991	0.67793	-0.629103	1.62844	11.8703	6.24957	0.46069	-0.784468	4.15484	3.10336
YLR363W-A		19.5149	NUCLEI	NUCLEI	1.01085	-0.637513	-2.31314	-1.06434	0.672027	-0.0190629	0.531459	1.07735	0.325652	0.762006	-3.28547	-1.56813	19.5149	-9.77779	1.07263	-0.427473	-1.58863	-15.779
YAL059W	Ecm1	19.0647	NUCLEI	NUCLEI	-1.26877	-1.9026	-1.88395	-1.3014	-0.986712	-0.127676	-3.26611	-1.09656	-0.666995	-1.86019	-2.5839	-2.37484	19.0647	-6.53967	1.09409	-0.803685	-1.27253	-14.7419
YBL087C	Rpl23A	18.8227	NUCLEI	NUCLEI	-1.44428	-1.24831	-2.37861	1.18504	-0.917766	-1.86248	-3.75707	-0.954469	0.982049	-0.565016	-2.34661	-1.94343	18.8227	-6.24607	-2.40623	-0.829615	-6.39563	-11.8332
YBL028C		18.1795	NUCLEI	NUCLEI	-0.867064	0.63442	0.33535	-1.41545	-1.2962	-0.229432	-2.60322	-1.34264	-1.43104	-1.71654	-4.00847	-3.21244	18.1795	-6.98771	0.436728	-1.27037	-1.26351	-13.9419
YER148W	Spt15	18.1647	NUCLEI	NUCLEI	-1.77894	-1.68618	-0.577341	-2.12671	1.33041	-3.06445	-1.41639	-1.43921	-1.37165	-0.736878	-5.15066	-3.75251	18.1647	-10.5365	-1.7387	-1.87917	-1.92124	-8.3747
YFR049W	Ymr31	18.0159	MITOCHONDRIA	PEROXISOME	-4.10991	0.352342	-2.25202	0.418034	1.352	0.589881	-3.45514	0.658515	0.0715375	-1.75864	18.0159	0.532332	-0.712847	-1.6194	-8.5425	-5.38465	-12.1707	-1.39652
YNL166C	Bni5	-17.9419	CYTOPLASM	CYTOPLASM	4.03331	9.17938	9.39709	1.81943	-17.9419	1.49727	1.93906	1.94939	-0.169844	1.8648	2.62823	1.2828	-1.42112	1.13465	1.59756	1.87436	4.71234	0.110282
YNL095C		17.9007	ER	CYTOPLASM	3.38393	0.344594	-3.86962	-3.0673	-17.5526	-2.24621	0.0283814	17.9007	-0.849652	-1.78875	1.10439	0.662118	0.401083	-0.703594	1.33143	-0.0965436	-0.0257923	-4.60904
YDR298C	Atp5	17.7868	NUCLEI	NUCLEI	-1.27946	-1.22834	-2.101	-1.48061	-0.617674	-1.54131	-2.67145	-2.22953	0.419078	-1.3339	-3.07825	-2.15645	17.7868	-5.37971	-1.20489	-1.25112	-0.633319	-12.7297
YDR411C	Dfm1	17.5638	NUCLEARPERIPHERY	ER	-3.52872	-2.70795	0.65561	-0.312625	-0.499723	-1.18288	-3.24052	-13.9351	0.214252	-0.630094	1.33165	17.5638	0.649293	0.221426	-2.18976	-1.83131	0.236801	-1.53766
YML027W	Yox1	-17.4066	CYTOPLASM	CYTOPLASM	0.915775	0.552517	2.74026	-0.718512	-17.4066	-1.00616	0.552096	-0.968363	-0.944887	1.24153	6.92942	-1.73475	10.9763	2.33021	0.8092	-0.816484	3.75881	3.47314
YBL061C	Skt5	-17.2766	CYTOPLASM	VACUOLE_VACUOLARMEMBRANE	1.86262	5.28853	4.89088	-2.68809	6.75949	-0.00226299	-3.08293	-1.5986	0.512558	-1.34197	-0.142866	-1.2147	5.14719	-0.775641	1.78839	0.877625	4.1813	-17.2766
YNR044W	Aga1	-17.2627	CYTOPLASM	ER	-6.89211	1.49278	2.11222	-2.52568	16.1901	-4.61931	1.62064	-17.2627	4.90449	-14.0117	11.1927	1.3614	0.73096	-1.25904	-0.893565	0.253011	4.19647	2.98912
YHR195W	Nvj1	17.2605	SPINDLEPOLE	NUCLEARPERIPHERY	-0.178172	-1.46742	-2.90254	1.00295	-1.97053	-0.140004	1.60812	-0.260659	-0.522852	-0.672057	-1.86127	-10.2499	-3.49557	-0.462851	-0.785764	1.80206	17.2605	-8.25158
YNL162W-A		-17.2596	VACUOLE_VACUOLARMEMBRANE	CYTOPLASM	-1.44398	-1.54921	-2.26333	0.738594	-17.2596	-1.87941	0.311592	0.0217915	3.37363	-0.159706	6.28878	-0.528212	8.08282	2.28892	-0.834354	2.67791	4.57689	8.99494
YNR016C	Acc1	17.2246	CYTOPLASM	ACTIN	-9.35185	-3.05417	-2.96444	0.0433021	17.2246	-1.33877	0.331817	1.29927	0.831593	-3.73433	-4.77422	-0.631374	1.09865	-1.654	-3.52014	-0.278076	-2.12557	4.04884
YNL121C	Tom70	17.0536	MITOCHONDRIA	MITOCHONDRIA	1.42443	-3.64867	-4.10319	0.828601	-1.50811	-2.32412	0.815617	-2.01364	-0.807405	1.21164	17.0536	-1.15966	-8.09147	-8.02663	0.466946	-0.0711872	-0.228843	-9.19276
YDL084W	Sub2	-16.6394	CYTOPLASM	CYTOPLASM	2.60535	-0.0223434	1.37743	0.34344	-16.6394	-1.63725	-0.167653	2.768	0.503621	-0.158533	10.1986	1.59423	5.10982	1.22829	1.56715	3.36247	2.36135	6.14757
YHL040C	Arn1	16.6334	VACUOLE_VACUOLARMEMBRANE	CYTOPLASM	-2.44371	-0.971974	-1.67604	-2.36626	-14.7294	-0.252491	2.6361	0.339031	-0.096595	-1.67275	-3.5956	0.667914	-0.824573	1.42617	0.742272	-0.0129347	0.0992884	16.6334
YLL026W	Hsp104	16.5771	CYTOPLASM	CYTOPLASM	-5.57139	-2.78451	-6.14276	-2.2103	16.5771	-2.14156	-4.55648	-7.2666	-1.38876	-5.6274	-4.45091	-1.30981	1.59561	0.898124	-4.58435	-2.19017	-4.13415	-1.71766
YGR202C	Pct1	16.2254	NUCLEARPERIPHERY	NUCLEARPERIPHERY	-0.292816	-0.121281	0.795824	0.913882	-1.63428	-1.02841	-1.83149	-1.37756	0.40223	-0.373594	-1.99942	16.2254	-7.11986	-4.19745	-1.80178	0.587049	0.401678	-13.9857
YBR015C	Mnn2	-16.1578	GOLGI	VACUOLE_VACUOLARMEMBRANE	1.15228	-1.86546	-1.16107	-1.85991	-2.93061	-0.10482	7.08223	0.550862	-1.14087	9.73562	-5.13557	-1.25401	-1.24052	-1.22058	3.43396	-0.880025	1.21698	-16.1578
YJL122W	Alb1	16.1213	NUCLEI	NUCLEI	-1.64646	-2.14274	-3.47198	-2.14107	0.524067	0.76191	-3.79226	-2.08568	-0.685226	-2.02367	-3.07194	-1.0408	16.1213	-10.891	-1.47605	-2.85122	-4.01022	-14.7757
YER159C	Bur6	15.9298	NUCLEI	NUCLEI	1.20451	-0.645978	-2.58867	-1.03918	-1.11034	1.05521	0.632453	0.0998781	-0.666747	0.310038	1.10225	-1.12091	15.9298	-8.98408	1.41469	0.00102837	-1.5959	-13.1136
YDR463W	Stp1	-15.9181	CYTOPLASM	CYTOPLASM	0.514006	2.31487	-0.0465202	1.91817	-15.9181	-1.28089	0.488881	1.06137	3.76476	0.977909	6.57409	0.125823	5.9464	2.39268	1.19979	3.92377	1.29726	10.8823
YDR257C	Set7	15.8633	NUCLEI	NUCLEI	-0.721416	-0.984023	0.0721132	-0.425567	1.01951	0.568339	-1.61181	-0.898444	0.472376	-0.264523	-1.42573	-3.1491	15.8633	-7.55353	-0.47686	-1.02692	0.604931	-11.065
YDL085C-A		15.8614	NUCLEI	NUCLEI	-1.55267	-0.207967	-2.23814	-0.97261	-4.90411	-0.578938	-5.91912	-0.687072	-0.726115	-1.77992	-0.517914	-4.38072	15.8614	-4.13977	-1.23258	-1.57726	-4.27217	-8.18189
YLR108C		15.7936	NUCLEI	NUCLEI	-0.933369	-0.978783	-2.51485	-2.14891	-1.23822	1.67327	-3.73197	-1.37565	0.456789	-2.93656	-3.38342	-1.26816	15.7936	-3.25287	-3.25563	-0.682014	-7.82996	-4.40504
YBR089C-A	Nhp6B	15.7902	NUCLEI	NUCLEI	-1.33394	-1.47128	-2.10271	-1.26618	-1.43341	-1.37862	-2.28536	-1.96172	-1.19902	-2.18981	-3.32744	-2.14111	15.7902	-7.45427	-1.69549	-1.08903	-2.19265	-11.2707
YDR070C	Fmp16	-15.4623	MITOCHONDRIA	CYTOPLASM	0.741468	-2.71581	-2.52992	-1.1049	-15.4623	-0.0543293	1.79878	0.512612	-0.301885	0.451652	11.2588	1.52883	-2.11946	-0.033454	4.13835	0.239699	0.443921	-2.72267
YJR143C	Pmt4	-15.4607	ER	CYTOPLASM	3.30712	0.621687	-1.48804	0.820728	-15.4607	-0.0972771	2.52042	13.873	2.51781	-0.563008	5.70746	2.42549	-0.989312	-0.905394	-0.697427	1.30412	-0.290775	-1.62523
YDL171C	Glt1	15.3868	CYTOPLASM	CYTOPLASM	-2.6919	-4.91068	-4.99425	0.579991	15.3868	-2.54388	-4.58281	-2.14506	-0.798891	-3.59283	-1.59242	0.0543669	0.610978	-6.42002	-5.0557	-4.00496	-10.5775	2.4293
YNL004W	Hrb1	15.309	NUCLEI	NUCLEI	-0.686564	1.13026	-1.19971	-1.52753	-1.44474	-2.2414	0.882243	-1.93322	-1.38704	-1.03096	-3.15798	-2.76799	15.309	-6.9901	0.408834	-1.70859	-1.32245	-13.2664
YLL002W	Rtt109	15.2849	NUCLEI	NUCLEI	0.0267461	-3.25179	-2.04119	-2.36216	-4.51963	1.15501	-1.99562	-1.692	-1.997	-1.11565	-4.05185	-2.03079	15.2849	-3.19744	1.97774	-3.19357	-2.36407	-10.0667
YGL016W	Kap122	15.2412	NUCLEARPERIPHERY	VACUOLE_VACUOLARMEMBRANE	0.607473	-1.64028	-1.90625	0.776364	-4.10481	-1.02947	-6.82342	-1.4219	0.054496	-2.99766	-4.59189	15.2412	0.816795	0.555476	-2.13927	-2.737	-1.29443	-5.18593
YNR024W	Mpp6	15.0032	NUCLEI	NUCLEI	0.0560892	-2.15903	-0.908254	0.850862	-1.16902	-0.54436	-3.10595	-1.32835	-0.999235	-0.44413	-0.314471	-3.78333	15.0032	-6.7147	0.918773	0.874641	-2.92762	-12.836
YNR019W	Are2	14.9513	ER	CYTOPLASM	0.380879	-3.7113	-1.50782	-6.07307	-14.3448	1.71208	-0.64382	14.9513	-2.48565	1.36568	-0.494419	1.87187	0.238604	1.14536	1.20732	1.27342	-0.28679	-6.77399
YKL108W	Sld2	-14.886	CYTOPLASM	CYTOPLASM	-0.660521	-1.35002	-2.7394	-0.0538919	-14.886	1.03408	1.67306	1.21264	0.348541	0.171577	9.93176	2.91778	9.07279	2.00316	1.70015	2.31254	-0.818115	2.42926
YKL092C	Bud2	14.8844	CYTOPLASM	BUDNECK	-5.03198	-7.51515	-11.3312	7.86927	14.8844	0.00507002	1.37856	1.73502	1.892	1.78797	1.93517	-0.703179	0.315614	-0.822588	-1.46623	0.387906	1.16261	1.87608
YJR054W		14.8496	CYTOPLASM	VACUOLE_VACUOLARMEMBRANE	-0.772693	0.0066362	-2.12128	2.43746	14.8496	0.685181	-6.26175	0.313671	3.26337	-5.83858	4.6132	-0.218811	0.45184	-0.479029	-1.19576	0.673525	-0.438256	-9.05454
YDL201W	Trm8	14.8132	NUCLEI	NUCLEI	-0.0455413	1.86264	-3.08555	-1.096	-5.55977	-1.45886	-2.29954	-2.11127	-2.35667	-0.731881	-3.30682	-2.41906	14.8132	-4.58204	-1.12679	-1.24952	-2.14244	-9.92737
YLL034C	Rix7	14.7584	NUCLEI	VACUOLE_VACUOLARMEMBRANE	-0.382902	-2.88567	-2.71699	-1.0973	1.31172	-0.734048	-11.2635	-0.12423	-0.287701	-2.51499	-5.04557	-0.226877	14.7584	4.77681	-2.02875	-2.31982	-2.17573	-9.87079
YGR040W	Kss1	14.6875	NUCLEI	CYTOPLASM	-2.97342	-3.52701	-2.63488	-1.87419	-11.6897	-1.84684	-2.64476	-2.14883	-2.44716	-1.20767	1.96078	-1.23286	14.6875	3.15111	-0.65886	1.27092	-0.946466	-1.89656
YPL082C	Mot1	14.5813	NUCLEI	NUCLEI	-0.898685	-1.21718	-0.691652	1.11501	1.2194	1.2121	-1.53164	1.20315	1.19089	-0.166458	-1.4404	-0.835126	14.5813	-9.18172	-1.40492	-0.464463	-1.76306	-8.99543
YAR014C	Bud14	14.5473	CYTOPLASM	VACUOLE_VACUOLARMEMBRANE	-2.3984	-4.29195	-5.07117	1.59525	14.5473	-4.26356	-3.69552	-5.65072	1.0455	-0.848196	-1.34286	-2.60028	1.97997	-5.37312	-1.17335	-3.47927	-3.51535	-6.7178
YNL088W	Top2	14.5377	NUCLEI	NUCLEI	-1.58811	-1.8036	-0.0343385	-3.51601	-1.58617	-1.81055	-1.63174	-2.03566	-1.57049	-2.01459	-0.476445	-4.04216	14.5377	-10.7691	-2.42142	-2.82937	-2.11426	-10.9495
YBR202W	Cdc47	-14.4914	NUCLEI	NUCLEOLUS	1.41316	1.00092	5.56353	1.03347	8.44365	-2.02168	-3.06655	-1.31385	-1.42622	-0.344426	-0.775871	-4.63304	5.01478	-14.4914	-0.11963	-1.54372	-0.117127	-10.2643
YGR030C	Pop6	14.3441	NUCLEI	NUCLEI	0.535142	0.474574	0.907428	-0.667138	-1.27654	-0.842304	-1.7471	-1.68831	1.36575	-1.79455	-2.75848	-0.961557	14.3441	-5.26901	-0.980258	1.23525	-2.73312	-11.279
YDR219C	Mfb1	-14.3261	MITOCHONDRIA	CYTOPLASM	-2.87821	-2.44069	-0.135637	-2.62138	-14.3261	-2.58067	3.80769	-1.49108	0.801368	1.06668	5.84971	1.24927	-0.519647	0.783129	3.48785	0.938665	0.710048	-2.46238
YBR245C	Isw1	14.3196	NUCLEI	NUCLEI	-1.48735	1.1335	-0.0125993	-1.21036	-0.110934	-2.46572	-1.10153	-0.421087	-0.618828	-2.43775	-2.76139	-0.00201101	14.3196	-11.1724	-1.1161	-1.58051	-0.986956	-5.42238
YOR001W	Rrp6	14.2964	NUCLEI	NUCLEOLUS	-1.73344	-2.7518	-1.69894	-2.42156	-0.527162	-1.29699	-2.88376	1.07559	-0.49159	-0.471307	-2.80375	-3.80043	14.2964	-2.65268	-1.89509	-1.48858	-2.80297	-9.40231
YDR184C	Atc1	-14.2963	CYTOPLASM	CYTOPLASM	-0.92412	-0.801484	-2.27606	-0.463599	-14.2963	0.0218328	0.973288	0.399189	1.74376	-1.34933	5.14207	0.992954	6.76124	2.66021	0.973553	3.89098	2.5397	6.26711
YJR053W	Bfa1	-14.2863	SPINDLEPOLE	CYTOPLASM	-1.87459	-1.72837	-0.489368	0.411591	-14.2863	-1.17999	1.83418	-1.05682	0.617498	0.847583	1.56222	-1.38482	-0.633045	1.17539	1.5276	2.02405	12.0171	-0.930329
YOR048C	Rat1	14.2624	NUCLEI	NUCLEI	-1.28873	0.690754	-1.10124	-0.664997	-0.481087	-0.648299	-1.70687	-0.843901	1.01372	-0.240384	-2.87639	-1.50501	14.2624	-7.27183	-1.16425	-0.708045	-1.45605	-10.4832
YPR152C	Urn1	14.2366	NUCLEI	NUCLEI	0.768616	-2.4883	0.644041	-1.17656	-2.27194	0.686528	-4.52352	-0.469481	-1.73905	0.435273	-3.86918	-3.03405	14.2366	-7.73251	-1.56843	-1.45641	-2.08809	-9.92819
YDL126C	Cdc48	14.1729	CYTOPLASM	ER	-3.71961	-0.626538	-2.3744	-1.66925	14.1729	-0.496841	-4.52037	-5.86106	2.26981	-8.28513	-1.2487	2.72189	3.6591	-1.9433	-3.36343	-1.81525	-3.80216	0.935421
YAR002C-A	Erp1	13.9714	ER	VACUOLE_VACUOLARMEMBRANE	0.0633923	-0.576569	-1.72651	1.1025	1.38777	-1.73188	3.71873	13.9714	1.43222	0.458516	-0.900347	0.199281	-1.78008	-1.33425	0.712855	0.172449	0.0471442	-13.5975
YML103C	Nup188	13.9163	NUCLEARPERIPHERY	NUCLEARPERIPHERY	-1.43312	-0.245738	-2.13396	1.83756	1.44472	-0.759224	-7.20637	-0.415758	-0.714769	-1.18862	-10.5617	13.9163	-0.594019	-1.78925	-3.77282	-2.41694	-2.60705	-2.83193
YGL209W	Mig2	13.8884	NUCLEI	NUCLEI	-1.65705	-1.65544	-4.60513	-1.20959	-8.49224	-1.62792	-4.31715	-0.668833	-1.78157	0.789729	-0.632585	-1.3291	13.8884	0.980302	0.998402	-3.29751	-5.50702	-6.76897
YBR049C	Reb1	13.8828	NUCLEI	NUCLEI	1.55434	-1.31777	-0.574579	1.2413	1.77558	-1.16311	-0.205692	0.172864	0.3753	-0.242381	-3.49749	-3.26218	13.8828	-10.2709	0.416498	0.250086	-0.528584	-8.73701
YEL009C	Gcn4	13.8407	NUCLEI	NUCLEI	-1.35612	-1.97833	-2.07938	-1.01097	-1.27994	-1.58886	-2.55247	-0.976301	-1.21244	-2.03362	-3.85081	-1.55605	13.8407	-3.01591	0.0104137	-2.94769	-2.06047	-4.0809
YOR051C	Ett1	13.788	NUCLEI	NUCLEI	0.824975	-1.9648	-1.97281	-1.82609	-1.9642	-0.791929	-0.789003	0.537729	-1.89683	-2.39245	-0.616532	-0.894051	13.788	-6.46209	-0.786305	-0.250905	-0.173597	-11.6832
YGR263C	Say1	-13.7395	ER	CYTOPLASM	5.23416	-0.617743	-0.988583	-2.30547	-13.7395	0.772825	0.676773	9.111	1.26636	3.34855	3.97995	0.481203	0.638318	-0.248769	2.81643	-1.3246	-1.36358	-1.43166
YPL245W		13.7331	CYTOPLASM	CYTOPLASM	0.718356	-0.490272	-2.12619	2.07111	-12.7565	-2.85233	2.09007	2.43006	1.09493	1.68853	13.7331	-0.331883	3.4401	0.367544	1.41201	1.97238	-0.268687	3.55509
YNL225C	Cnm67	13.7055	SPINDLEPOLE	SPINDLEPOLE	-5.13666	-1.57896	-2.33683	-1.75425	-7.58698	-2.67552	-4.33627	-1.73782	-1.20641	-1.37421	-3.68391	-2.04362	-1.7318	1.64375	1.38213	-0.551004	13.7055	-2.26041
YML060W	Ogg1	13.6792	NUCLEI	VACUOLE_VACUOLARMEMBRANE	-2.61048	-3.06476	-1.26738	-1.49402	-9.18671	-1.30352	0.0493732	0.0415421	1.16138	-1.11287	-1.71452	-1.50937	13.6792	-1.24321	-1.13355	-3.83052	-1.72457	-3.36688
YCL055W	Kar4	13.6711	CYTOPLASM	NUCLEI	-1.89736	0.514842	-3.37141	1.85128	13.6711	-0.988735	-2.82639	-1.70134	1.43819	-5.20799	0.257463	-1.35647	-4.72793	-9.27668	-2.11083	-3.3053	0.142305	-6.2395
YCR012W	Pgk1	-13.6141	CYTOPLASM	CYTOPLASM	0.997862	-1.93381	0.615608	-13.6141	11.0477	2.07571	-1.00904	2.0125	0.388488	1.00002	0.99497	1.41075	0.657552	-1.24238	1.00366	0.966497	-1.26767	-1.30342
YLR074C	Bud20	13.6088	NUCLEI	NUCLEI	-1.68459	-1.3968	-1.84185	-1.11481	-0.382889	-2.17391	0.0846076	1.49405	-1.17932	0.457875	-0.287319	-2.35498	13.6088	-6.42227	-1.17196	-1.42483	-1.63672	-11.7891
YBL018C	Pop8	13.5297	NUCLEI	NUCLEI	-1.24288	-1.46244	-1.44841	-1.41401	-0.947626	-2.37063	-3.96918	-1.55714	0.441713	-2.86105	-3.9863	-1.91718	13.5297	-2.02115	-1.44512	-1.73872	-0.409586	-9.32355
YKL010C	Ufd4	13.4758	CYTOPLASM	CYTOPLASM	1.29587	-1.75385	-4.8184	-0.803248	13.4758	0.55692	-2.39364	-2.04229	1.4075	0.909297	-0.260612	-0.358456	-8.75067	-2.78515	-1.01056	-0.125018	-4.68805	-7.34217
YDL188C	Pph22	13.4529	CYTOPLASM	CYTOPLASM	-3.85597	-1.92336	-4.68943	0.826319	13.4529	-0.0793286	-8.42937	0.914021	0.302505	-3.64043	-0.869093	0.132423	-1.55027	-1.9366	-2.88144	-0.448644	-8.25023	1.35769
YIL115C	Nup159	13.452	NUCLEARPERIPHERY	NUCLEARPERIPHERY	-2.95972	1.19324	1.43067	0.583769	-1.0185	-0.304148	-4.14703	-1.08741	1.34468	-4.50026	-10.4341	13.452	-1.24693	-1.33054	-4.25702	-1.28048	-0.215923	-2.74376
YPL146C	Nop53	13.4183	NUCLEI	VACUOLE_VACUOLARMEMBRANE	0.161658	-0.0155192	-0.862004	0.707154	-0.349707	0.00925167	-3.26529	-1.86361	1.42881	0.902113	-3.52471	-1.22153	13.4183	-0.936102	-1.33414	-0.0259664	-2.59188	-13.2025
YIL159W	Bnr1	-13.2691	BUDNECK	CYTOPLASM	-1.63709	11.3332	4.26836	-1.44854	-13.2691	-1.9301	1.4291	-0.80095	1.17844	-2.03985	-0.578137	1.25178	1.83265	0.844769	2.74235	0.499415	6.05257	-1.60886
YKL020C	Spt23	-13.2555	ER	CYTOPLASM	5.46066	-0.12615	-0.378998	0.326143	-13.2555	-1.78085	1.13925	10.6647	2.45807	0.604554	1.53945	-0.904143	-1.67769	0.451433	-0.00904257	1.18135	-0.579964	-1.51731
YCR048W	Are1	13.0489	ER	CYTOPLASM	0.880549	-1.69046	0.138422	-2.87427	-10.8376	0.0914664	0.219936	13.0489	0.830787	0.807002	-1.19648	1.39854	-0.221695	1.18766	1.47969	0.0697445	-2.48255	-4.48187
YDL216C	Rri1	13.0138	CYTOPLASM	CYTOPLASM	3.21003	0.328725	-0.697003	4.45953	-12.4234	0.374242	2.15368	2.46073	3.12865	1.28449	13.0138	0.935387	-1.11687	-0.154401	0.16379	2.38722	0.026204	-0.643057
YML128C	Msc1	-13.0039	ER	CYTOPLASM	0.84863	-1.30537	-1.64305	-2.64015	-13.0039	0.472627	0.522635	11.0708	0.309922	1.76552	0.481618	5.24709	-1.21899	1.30633	1.3877	-0.623824	0.6656	-4.13838
YDR412W	Rrp17	12.9703	NUCLEI	NUCLEOLUS	-0.976155	-2.94237	-0.755576	0.506094	-1.50591	-1.35097	-6.10246	-1.28473	0.75846	-1.93269	-1.86087	1.03911	12.9703	-0.808445	-2.16272	-3.96153	-8.12428	-5.04451
YGR130C		12.8597	CELLPERIPHERY	CELLPERIPHERY	-0.294784	-0.20628	-1.84409	12.8597	-10.727	-0.557794	0.377904	-8.17253	0.607119	-1.64922	3.47186	0.860821	1.25746	-0.105194	1.45776	-1.52848	-1.12388	1.3642
YKL048C	Elm1	-12.8326	CYTOPLASM	CYTOPLASM	2.2578	8.35633	4.97107	-1.15167	-12.8326	0.258942	2.35877	0.827104	-1.32084	1.11815	2.46359	-0.580337	-1.93418	1.04851	1.47356	1.82143	3.20394	1.41452
YMR192W	Gyl1	12.7382	CYTOPLASM	BUDTIP	-6.12266	0.237671	-11.0122	0.508707	12.7382	-1.74287	1.14137	-1.92124	1.35975	-0.0820678	3.70491	-1.24452	0.961951	-0.295543	-1.84733	-1.32829	-1.94446	0.132536
YOL100W	Pkh2	-12.7354	CYTOPLASM	CYTOPLASM	5.5359	3.56298	-2.53417	8.40476	-12.7354	-0.821581	0.420564	1.02135	1.95587	-0.0714988	6.21504	-0.360056	0.953172	-0.453301	1.26746	0.970203	-1.61334	1.37016
YAR002W	Nup60	12.6904	NUCLEARPERIPHERY	NUCLEARPERIPHERY	-0.0902849	-1.2705	-1.33279	-1.2388	0.810546	0.114805	-7.26335	-1.23932	1.23398	-1.72895	-9.31946	12.6904	-2.43401	-1.54061	-3.88459	-2.53646	-1.47425	-4.95956
YKR082W	Nup133	12.3773	NUCLEARPERIPHERY	NUCLEARPERIPHERY	-2.46516	-1.14783	0.159556	-1.26682	0.624581	0.100577	-4.40889	-1.07012	1.11133	-2.17384	-9.42192	12.3773	1.77041	-1.10051	-4.55856	-1.4342	-0.933483	-2.82211
YLR130C	Zrt2	12.3437	ER	VACUOLE_VACUOLARMEMBRANE	1.0754	-1.99208	-2.27575	-2.14216	-5.13294	0.601207	1.03515	12.3437	0.643242	0.950718	-2.41646	0.890989	-1.04024	-1.45462	0.841416	-1.27385	-2.10453	-9.87189
YPL049C	Dig1	-12.1789	NUCLEI	NUCLEI	-1.04423	-1.23452	1.95202	0.760921	-2.67151	-0.318744	-0.58552	0.713125	0.84353	0.294544	0.43584	0.935026	-1.56694	8.99756	-0.927778	1.07834	1.1218	-12.1789
YER151C	Ubp3	12.1348	CYTOPLASM	CYTOPLASM	-1.86365	-0.737263	-2.2594	-0.305675	12.1348	-0.440924	-3.33914	-9.35112	-0.0664217	-3.52336	-0.472015	-1.84356	0.490596	-2.21708	-1.55608	-1.92809	-2.3426	-3.16308
YJL183W	Mnn11	-12.1311	ENDOSOME	VACUOLE_VACUOLARMEMBRANE	1.21252	-1.83026	-0.87048	-1.33132	-1.89372	-0.213009	5.90105	-2.88121	-1.53625	8.92333	-2.41238	-1.40314	-1.3629	-1.02566	4.37921	-1.34587	1.10049	-12.1311
YDR087C	Rrp1	12.1203	NUCLEOLUS	NUCLEOLUS	-2.37982	0.698823	-1.57985	-4.00366	-8.1825	-2.11489	-5.57702	-2.89869	-1.28105	-3.40625	-5.12842	1.19108	4.98364	12.1203	-2.51168	-4.00461	-3.5797	-3.7352
YFL047W	Rgd2	12.0737	MITOCHONDRIA	BUDTIP	-4.86998	4.05131	-10.7934	2.42592	1.02304	1.85951	5.26506	-1.51923	2.72208	2.38441	12.0737	1.94612	1.97863	0.294161	1.25174	0.0120565	0.107024	5.38143
YHL014C	Ylf2	12.0493	MITOCHONDRIA	CYTOPLASM	1.09893	-2.49933	-1.78325	-1.01907	-7.12394	-0.565591	2.91295	0.836308	1.21009	0.583974	12.0493	-1.49537	-8.37765	-3.46259	1.71313	-0.377728	-1.36792	-3.74361
YIL140W	Axl2	11.9338	VACUOLE_VACUOLARMEMBRANE	VACUOLE_VACUOLARMEMBRANE	5.4651	11.9338	2.29008	-2.34608	-4.09852	1.5376	2.18224	-3.21939	-1.11382	-1.42712	-3.23305	0.960573	1.81083	0.13946	7.82374	-0.375868	1.63738	-9.17053
YJL099W	Chs6	-11.7907	MITOCHONDRIA	MITOCHONDRIA	-5.65115	1.17824	-1.26731	1.49632	4.20871	-2.13447	-1.10213	-3.82938	0.314008	-11.7907	8.34267	-1.87692	1.58908	0.519689	-2.9764	1.50688	1.69904	1.85033
YJR135C	Mcm22	11.7475	SPINDLEPOLE	SPINDLEPOLE	-3.55818	-5.81345	-3.30969	-0.523471	-6.82228	-2.7412	-4.57755	-1.01401	-1.49511	-0.634457	-0.0884375	-0.431138	-1.57582	0.791637	-0.407729	-0.0185964	11.7475	-1.27959
YLR106C	Mdn1	-11.7298	ACTIN	ER	11.144	3.25756	-0.411176	-2.51391	-0.151729	-0.993172	0.492167	-11.7298	3.57972	-0.347161	2.51981	1.75157	0.566322	1.33913	1.70607	-1.30639	-0.905418	-1.05035
YHR023W	Myo1	11.7092	BUDNECK	CYTOPLASM	-7.18496	11.7092	5.43265	-5.5207	-11.0907	-2.31621	1.20063	-6.63104	-3.04329	-0.0735107	1.35838	-1.7533	1.34266	2.74597	1.65557	-0.715234	7.91007	-1.4247
YDR130C	Fin1	11.6988	CYTOPLASM	CYTOPLASM	-1.71398	-0.199122	-2.83109	-1.6803	-8.17961	-2.4318	2.21502	-1.797	0.450332	-3.45901	-1.10434	-1.21331	7.46061	0.118625	-0.873431	-0.92467	11.6988	3.82563
YFR013W	Ioc3	11.6519	NUCLEI	NUCLEI	-1.79554	-1.66564	0.946607	-0.636553	0.442095	-0.582847	-0.753229	0.106062	-0.374729	-0.924512	-0.637878	-1.18685	11.6519	-9.70169	-0.719513	-0.437087	-1.6345	-8.3293
YIL088C	Avt7	11.5806	ER	ER	-1.10931	0.588606	-3.66585	-0.313825	-8.84309	-1.77191	-0.230315	11.5806	1.34924	0.0841282	-1.42681	1.27999	-1.28556	0.92004	-1.02326	-1.8115	-2.9065	-6.20832
YER018C	Spc25	11.5312	SPINDLEPOLE	SPINDLEPOLE	-1.57679	-2.50293	-4.69501	-1.39538	-8.25222	0.617155	-5.49209	0.475547	0.125647	0.614932	-1.71184	-1.46257	0.0458594	-0.438445	-1.62796	-2.2157	11.5312	-3.96652
YML064C	Tem1	-11.5214	SPINDLEPOLE	CYTOPLASM	-0.164775	-3.05323	-0.553147	-3.15672	-11.5214	-2.34464	1.22863	-0.660192	-2.61512	0.572946	-2.62387	-0.0979215	2.66205	1.5675	0.283493	0.124677	10.8371	0.502356
YOR244W	Esa1	-11.5079	ER	ER	0.246228	-0.558089	-2.85045	0.543181	-11.5079	0.134044	-0.204278	10.2667	-1.94915	0.807839	-0.0916691	0.651113	-0.902978	-0.923195	-1.57263	-0.829343	0.592588	-4.3299
YDR103W	Ste5	11.4841	CYTOPLASM	CYTOPLASM	-9.24424	-7.08615	-9.52302	-2.89371	11.4841	-2.22126	-0.91722	0.578685	2.53389	0.61781	0.727994	0.697084	1.2621	0.442786	-2.1534	-1.08916	-0.501041	0.526488
YMR129W	Pom152	11.4809	NUCLEARPERIPHERY	NUCLEARPERIPHERY	-2.01013	0.42817	-0.89133	0.869611	0.42987	-0.352545	-6.12574	-0.969715	-0.672045	-1.40775	-5.14531	11.4809	-1.50433	0.106337	-4.27697	-0.40701	1.01906	-2.59278
YDL207W	Gle1	11.4581	NUCLEARPERIPHERY	NUCLEARPERIPHERY	-1.34369	0.720804	0.401821	1.00363	-1.76436	-1.12323	-5.9076	0.0115743	0.291897	-5.23414	-9.62364	11.4581	1.07454	-1.25596	-2.55326	-0.225138	-0.789018	-1.90475
YNL278W	Caf120	-11.3753	BUDTIP	CYTOPLASM	-3.82344	7.32084	8.84951	-0.537781	-11.3753	-2.7848	0.303898	-3.53806	-1.83797	-1.8475	2.21948	-2.35678	1.26971	-0.976505	1.21158	-0.832889	0.359504	1.4689
YHR110W	Erp5	-11.3514	ER	VACUOLE_VACUOLARMEMBRANE	0.181886	0.839443	1.03866	1.49211	3.13554	0.25127	-0.389661	9.66461	2.44972	-1.81531	1.74428	-0.799026	-1.26807	0.247125	-1.07083	0.151127	-1.39283	-11.3514
YNL118C	Dcp2	11.3234	CYTOPLASM	GOLGI	-4.03147	2.04595	1.52079	1.95665	11.3234	-2.43705	-3.00687	2.07632	1.82705	-9.6499	2.49374	1.17688	1.8652	-1.04466	-2.42082	-1.29017	-1.17872	5.7309
YKL046C	Dcw1	-11.302	ER	VACUOLE_VACUOLARMEMBRANE	2.78811	-0.594614	-0.929784	2.27416	-1.93157	-1.03249	3.19469	8.84088	2.20217	1.63555	0.751372	1.65251	-1.14542	-1.44126	-0.833748	-0.486944	-1.14158	-11.302
YNL290W	Rfc3	11.2999	NUCLEI	NUCLEI	-1.69664	-1.50105	-1.25472	1.15498	1.14735	0.158697	-2.8629	-1.14226	1.07319	0.469943	-3.31916	-4.17878	11.2999	-8.7249	-1.74247	0.775108	-2.60355	-9.88843
YHL003C	Lag1	11.2582	ER	ER	0.95928	-1.63244	-1.56426	-0.142839	-0.12704	-0.0316567	-3.68774	11.2582	-0.865573	-1.95027	-1.94604	-5.96341	-2.57997	-1.44374	1.45433	-0.0312613	-1.28332	-9.724
YML031W	Ndc1	-11.2404	NUCLEARPERIPHERY	NUCLEARPERIPHERY	-1.16518	-1.32815	-2.23658	-0.978922	-1.7596	-1.21602	-1.80601	-2.37867	-1.28268	-2.94977	-11.2404	9.74888	-0.763834	0.153148	-2.9729	-0.419852	0.130821	-0.509933
YKL063C		-11.226	ENDOSOME	GOLGI	-2.98999	-1.37744	0.979653	0.284163	-0.89099	0.0965114	4.85266	-1.19273	1.10113	-11.226	3.0231	1.2168	-1.01842	-0.2862	3.35876	0.508713	2.31765	5.39119
YAR019C	Cdc15	-11.2115	CYTOPLASM	CYTOPLASM	0.98447	0.592791	-0.164477	2.22497	-11.2115	-1.55116	2.17157	-1.54403	2.09201	-1.64571	6.68571	0.0492255	-0.855751	1.12222	0.229322	-0.400334	9.44683	1.71812
YPR174C		11.179	NUCLEARPERIPHERY	NUCLEARPERIPHERY	-0.215868	-0.1357	-1.58966	-0.0792558	-2.15568	-0.414245	-5.86725	-2.36284	-0.0253428	0.40817	-1.81064	11.179	-3.70935	-2.52107	-0.951509	-0.305613	-0.0254937	-8.63432
YCR030C	Syp1	-11.1223	ACTIN	CELLPERIPHERY	2.43029	6.89058	3.84501	-11.1223	2.0836	-0.061841	1.35128	1.13621	1.70492	-0.281599	2.45937	1.82511	1.68667	-0.886366	1.62014	-1.29165	1.21837	2.8834
YNL049C	Sfb2	10.9651	ACTIN	ER	10.9651	-2.64767	-1.73727	0.537566	-4.10359	0.219349	1.48863	-8.15688	2.27952	1.33602	0.13903	-0.766818	0.996228	1.85537	2.92811	0.436565	-0.876103	-3.01573
YHR181W	Svp26	-10.947	ER	ER	-2.66678	1.80327	-2.16803	1.76308	0.314841	-0.540523	-2.29903	10.9458	1.65898	-10.947	-1.26331	0.0597624	-1.04885	-0.640074	-1.41195	-0.116737	-1.59401	-2.91381
YMR124W		-10.8444	BUDTIP	CYTOPLASM	-2.97754	6.69119	9.71244	-1.84685	-10.8444	-1.71022	-1.53963	-7.83583	1.35757	-2.06363	0.473306	0.0769791	1.27889	0.321255	0.162525	0.0939919	1.28969	0.201524
YFL013C	Ies1	10.8308	NUCLEI	NUCLEI	-1.87778	-2.23358	-0.775286	-0.302808	0.800949	-2.89541	-0.521932	-1.85209	-0.689236	-0.154617	1.54552	-1.33749	10.8308	-10.377	-0.232391	-2.4568	-0.229382	-4.38922
YIR012W	Sqt1	-10.7256	CYTOPLASM	CYTOPLASM	1.50026	-2.40913	-6.49104	1.2119	4.57772	2.96261	-7.50884	1.51453	-2.1394	-0.959211	0.697258	1.54157	3.68401	-2.84969	-1.20288	-2.68765	-10.7256	3.36246
YPR080W	Tef1	-10.707	CYTOPLASM	CYTOPLASM	-1.47356	0.551385	-1.46092	-10.707	9.26818	0.843403	-1.29474	-1.8506	-0.281504	-1.82386	-2.09321	-2.92736	-0.431006	-1.76142	-1.20957	-1.21455	-1.0039	0.680759
YDR077W	Sed1	-10.6705	CYTOPLASM	CYTOPLASM	-1.59817	-2.62679	-10.6705	-1.50388	2.29768	-1.82302	2.23744	-8.06902	2.66429	-0.054163	3.48382	-0.575477	1.12297	-0.981747	-0.294025	0.115764	-0.913555	7.9949
YMR162C	Dnf3	10.6704	MITOCHONDRIA	MITOCHONDRIA	-0.365991	-1.94587	-4.25828	-3.28378	-4.75938	0.770557	10.6704	-3.69352	0.844398	5.58626	1.43065	-0.074365	-0.274043	-0.556489	4.07441	0.323557	1.19124	-5.54145
YDR150W	Num1	-10.5342	ACTIN	CELLPERIPHERY	2.83411	-0.010233	0.751634	-10.5342	0.153323	0.745642	2.97918	-0.617472	-0.20914	-0.112512	6.01916	1.30417	1.385	1.51623	7.37991	-0.0587512	3.36615	2.71375
YJL208C	Nuc1	-10.5292	MITOCHONDRIA	MITOCHONDRIA	-10.5292	0.407252	-2.60831	-5.77137	-0.4071	-1.90262	-0.804842	-0.0340543	0.243146	-4.05684	2.62786	0.730379	0.514577	0.327392	0.176271	0.551216	-3.76653	0.0268326
YIL015W	Bar1	-10.5044	VACUOLE_VACUOLARMEMBRANE	ER	-1.51968	-0.850032	0.21356	-0.13099	-0.952159	-1.52487	-0.343903	-10.5044	-0.409867	-2.60452	1.07228	-0.985346	1.34648	-1.44822	1.08632	-0.104097	0.578604	9.98585
YLR450W	Hmg2	10.4909	NUCLEARPERIPHERY	NUCLEARPERIPHERY	0.800697	1.09449	0.359995	1.58217	-2.58944	-2.62679	-3.18072	-1.36834	1.0711	0.100642	-3.80343	10.4909	-2.5846	-3.72765	-1.16052	-1.75571	0.583187	-7.64614
YHR098C	Sfb3	10.4544	ACTIN	ACTIN	10.4544	-1.35629	-1.34573	-2.38824	-2.77464	-0.114085	-0.146338	-10.1044	0.412666	0.034171	-0.669845	-1.74481	-1.8261	0.777678	2.20303	0.378951	-1.52029	-1.64969
YGR060W	Erg25	10.4294	ER	ER	-1.57519	1.10716	-2.37408	0.959367	0.0914088	-2.76493	-1.60567	10.4294	-0.741693	-2.38208	-0.246424	-2.43286	-1.99468	-1.07766	-0.988973	-1.56406	-1.3256	-8.47781
YFL004W	Vtc2	10.4147	ER	ER	3.95822	-1.20935	-0.0623493	-0.195606	-9.59733	-0.817596	-1.35414	10.4147	3.64733	-0.632225	-1.85233	-0.378936	-0.412144	0.178997	-1.01196	-1.69311	-0.112901	-5.55773
YJL178C	Atg27	-10.4019	VACUOLE_VACUOLARMEMBRANE	GOLGI	-0.944412	1.17261	0.604956	-1.01073	-0.41761	-1.78462	-0.639934	-0.00398234	-2.53684	-10.4019	1.8973	1.38188	-0.229004	-1.88375	-0.564573	1.30672	-1.24859	7.91977
YOR299W	Bud7	-10.4013	MITOCHONDRIA	GOLGI	-1.11653	1.05339	0.680361	-0.315793	2.87586	-1.83099	1.58085	-2.71341	0.398594	-10.4013	7.26599	-0.141611	0.809873	-0.875221	-2.36881	-0.0848935	2.575	0.881271
YKL008C	Lac1	10.3852	ER	ER	-0.550239	-2.57423	-0.112697	0.945371	-0.224608	-1.03277	-3.76397	10.3852	-0.403235	-0.217807	-2.72156	-4.61159	-1.39934	-3.09763	0.0329362	0.493589	-0.604726	-8.2878
YBR211C	Ame1	10.3772	SPINDLEPOLE	SPINDLEPOLE	-1.24313	-5.02282	-4.40707	-1.99803	-0.827502	-2.60616	-4.14331	-1.94299	0.725671	-2.00038	-1.75654	-1.31845	-4.43691	-4.26789	-0.0662495	-3.93135	10.3772	-2.21978
YDR483W	Kre2	-10.2895	VACUOLE_VACUOLARMEMBRANE	VACUOLE_VACUOLARMEMBRANE	1.33252	-0.830393	-0.605042	-1.33471	-2.61358	-0.192222	7.88616	-3.55412	-1.03695	6.30759	-1.03245	1.01829	-1.25705	0.655754	2.06138	0.299729	1.67389	-10.2895
YBL060W	Yel1	-10.2777	CYTOPLASM	CYTOPLASM	3.53821	6.3255	0.736711	-0.619969	-10.2777	-1.04945	1.3731	0.473826	0.578998	-1.6127	6.34049	-1.09355	-1.45346	-1.37386	0.759893	-1.54042	-1.2596	3.44516
YBR118W	Tef2	-10.2747	CYTOPLASM	CYTOPLASM	-0.712227	-2.10492	-1.35532	-10.2747	9.19914	1.035	-1.63942	0.916433	-1.68838	-1.18575	-1.15909	1.15121	-1.53936	-1.52178	-1.34563	-1.10426	-1.7681	-1.90914
YLR039C	Ric1	-10.1772	MITOCHONDRIA	GOLGI	-2.27491	-0.29162	-2.14277	1.22248	-2.07916	-1.49143	2.97955	-0.603566	1.02412	-10.1772	5.62002	-1.22375	1.13081	0.78415	4.05114	0.223962	0.725757	1.26946
YDR016C	Dad1	10.1543	SPINDLEPOLE	SPINDLEPOLE	-1.54095	-1.25418	-0.791749	-1.43514	-1.24816	-0.875428	-1.67238	-0.406647	-0.514049	0.569493	-4.15813	-2.28009	0.953818	-3.44442	-3.06404	-6.14878	10.1543	-1.44994
YOR291W	Ypk9	-10.0439	ER	ER	0.455635	1.02996	-1.98652	1.5245	-1.03363	-1.48241	-1.6122	9.2773	1.61113	0.345869	-1.00978	0.479414	-1.65157	-0.0129328	0.268126	-0.724607	-1.62223	-10.0439
YDL102W	Cdc2	-10.015	ENDOSOME	GOLGI	-2.79543	1.32526	1.7729	0.575353	3.72029	-0.775485	5.35069	-1.70018	-0.92677	-10.015	7.0885	0.8614	1.72332	-1.0177	1.06139	0.843402	2.30249	3.31962
YHR133C	Nsg1	10.0136	NUCLEARPERIPHERY	NUCLEARPERIPHERY	-0.0561457	0.424504	-1.33227	1.2063	-0.963263	-1.33421	-2.58332	3.13199	0.892803	-1.19505	0.0456143	10.0136	-1.62824	-2.7948	0.510734	-1.41146	0.545006	-8.74227
YER044C	Erg28	-9.99034	CYTOPLASM	ER	-3.92546	-0.576272	-1.90988	-1.78905	3.85893	-2.16149	-1.66583	-9.99034	1.92757	1.33967	3.27173	0.107042	0.559105	1.21459	0.735121	0.868151	1.01624	3.19997
YGL010W		9.94472	ER	ER	-0.939801	-0.13965	-3.57891	-2.35817	-4.49061	1.07429	-0.70518	9.94472	1.37592	-3.24872	-2.18005	1.73878	0.0264572	-0.96695	-1.45644	-1.77187	-0.817767	-7.63353
YER116C	Slx8	9.93252	NUCLEI	NUCLEI	-3.17068	-3.44871	-4.14627	-1.58073	-1.72566	-1.11019	-4.39418	0.804792	0.532563	-0.825421	-0.00741953	-0.00931439	9.93252	-0.236084	-2.33117	-1.02159	-8.34415	-1.36848
YPL249C	Gyp5	-9.87761	CYTOPLASM	CYTOPLASM	-2.11119	-1.47653	-9.87761	0.12442	5.31315	0.568771	-0.0934726	-1.33783	3.87962	-0.391605	3.50702	0.906714	1.62741	0.566827	-1.64073	0.516301	0.769506	0.161048
YLR326W		-9.81939	CELLPERIPHERY	CYTOPLASM	2.1165	-0.675967	-3.01358	7.91291	-9.81939	-0.94757	-2.70213	-3.78922	-1.98822	-0.940976	3.07016	1.32358	-1.68788	-1.3061	-1.08594	-0.431208	-1.2395	-0.898667
YMR272C	Scs7	-9.77118	ER	ER	2.26384	1.43199	-1.68686	-1.31985	-9.77118	-1.76922	-0.130297	8.65858	-0.839868	1.90225	0.687839	0.2542	-1.55946	0.993531	0.169008	0.260177	-1.33747	-2.91807
YMR238W	Dfg5	-9.76993	ER	ER	0.118232	-1.33161	-2.05384	-9.76993	-1.93841	-0.849415	1.47234	8.14026	1.35512	-0.0544123	-0.180892	-0.484538	-0.14048	-1.51868	0.887706	-1.41532	0.319462	-4.08986
YNL065W	Aqr1	-9.71572	VACUOLE_VACUOLARMEMBRANE	VACUOLE_VACUOLARMEMBRANE	3.48389	3.11687	-0.717573	7.94572	-1.34659	-1.85129	-3.59433	5.14474	-0.241424	0.978933	0.0245549	-1.8352	-1.05202	-2.03528	-1.45983	-1.45754	-1.96047	-9.71572
YNL158W	Pga1	9.7111	NUCLEARPERIPHERY	NUCLEARPERIPHERY	-1.15942	-2.4476	-0.0209337	0.962663	0.502841	1.98796	-5.18747	-1.10095	1.72234	-3.57266	-4.06662	9.7111	-1.13561	1.47744	-1.54942	0.805958	-0.977405	-4.28946
YMR153W	Nup53	9.67602	NUCLEARPERIPHERY	NUCLEARPERIPHERY	-0.219377	-1.23291	-1.1553	-1.81524	-1.28142	-1.23094	-3.29788	-1.76034	-0.326372	-3.45987	-8.94072	9.67602	0.770525	-1.04474	-4.04119	-0.84187	-0.480245	-2.9108
YOR112W	Cex1	-9.66271	CYTOPLASM	CYTOPLASM	-1.18641	0.462082	-2.7347	-2.75834	-1.02294	-1.21042	3.29878	-9.66271	1.67073	0.715356	5.588	0.250857	0.920243	-0.993038	1.11501	-0.129414	2.37672	2.02764
YDR055W	Pst1	9.59531	ER	ER	0.0706691	-0.475693	-0.752849	-3.4471	-7.47423	0.526566	-1.39108	9.59531	-0.33601	0.224547	-6.01388	-1.28163	-1.08311	-1.00389	-1.499	-0.316615	-1.29843	-3.14998
YGL181W	Gts1	9.59409	ACTIN	ACTIN	9.59409	-4.41973	-4.12864	0.31996	-5.02297	0.163008	-1.03723	-2.75653	-1.62858	0.814267	-3.45132	-2.15452	-0.676746	-0.408068	2.6442	-1.02736	1.17946	-2.1851
YHR084W	Ste12	-9.53175	NUCLEI	NUCLEI	-0.708431	0.178204	-0.750841	0.0187862	-0.358802	0.23271	-0.381427	2.5082	1.01814	0.285295	-2.24345	-0.665604	7.91702	-9.53175	0.22093	1.71465	-1.75844	0.183413
YPR122W	Axl1	9.52366	BUDNECK	CYTOPLASM	1.3238	9.52366	-2.3243	-1.43311	-8.64631	-1.32	1.05259	-0.148949	-1.91443	0.267259	1.45258	0.64788	-0.940222	-1.03688	1.56922	-1.93386	-3.00234	1.29862
YHR101C	Big1	9.46552	ER	ER	0.990199	-3.39046	-2.24045	-1.41531	-5.11696	0.432486	-2.06976	9.46552	1.40737	-0.802835	-4.15588	1.38434	-1.39968	0.921997	-0.603838	0.0853397	0.451448	-4.55915
YBL079W	Nup170	9.45151	NUCLEARPERIPHERY	NUCLEARPERIPHERY	0.0158393	1.08706	1.10038	0.304591	-2.00606	-0.0250584	-4.20195	0.0812706	1.00396	-3.45677	-6.44752	9.45151	-1.47465	0.18005	-4.46433	-2.87884	-1.95072	-3.97491
YLR454W	Fmp27	-9.45045	ACTIN	ER	5.6777	3.01148	-1.19117	-2.4731	0.0203378	-0.609081	1.19433	-9.45045	3.50938	-1.22181	5.64707	-0.732763	0.842243	-0.844429	1.58042	0.363392	-1.28336	0.719
YAL023C	Pmt2	9.4171	ER	ER	-0.370952	-2.18682	-1.10256	-5.20377	-6.48019	-0.226864	-1.31517	9.4171	0.216865	-1.72713	-3.09577	1.54965	-1.0993	0.967982	1.22198	-0.866195	-1.87114	-3.52232
YOR264W	Dse3	-9.3554	CYTOPLASM	CYTOPLASM	3.47638	6.57823	-0.474039	-0.700586	-9.3554	-2.34461	1.99906	2.90131	-1.41207	0.407368	7.48257	-1.66342	-1.99117	0.958619	0.309858	0.150144	1.61288	-0.712852
YPR141C	Kar3	-9.30609	SPINDLEPOLE	SPINDLEPOLE	-9.30609	-3.35077	-5.61235	-1.93715	-3.26053	-2.13967	-3.05501	-3.33745	1.16125	-1.36444	1.68566	0.0838091	8.30877	4.61858	-2.83811	-0.22821	8.54994	5.66548
YOL020W	Tat2	-9.26834	ER	CELLPERIPHERY	0.25048	1.87336	-2.30321	-9.26834	1.56234	-0.377189	0.280586	6.35123	-1.84258	-1.19188	1.11145	0.924753	1.19493	1.00047	0.94111	-0.282001	0.680119	3.81347
YJL123C	Mtc1	9.25473	GOLGI	CYTOPLASM	2.01763	-2.08626	-1.87425	-0.862577	-8.00932	0.320716	1.13597	-5.09532	-1.17416	9.25473	2.04717	-0.215661	-1.15026	-0.664884	1.95798	0.151151	1.22037	-2.20089
YMR237W	Bch1	9.20568	GOLGI	GOLGI	-5.04856	0.403204	-0.738759	-0.784331	0.0492598	-1.39406	9.20568	-0.205564	-0.146835	-3.7822	3.38256	0.211053	1.34864	0.80167	-3.54689	0.322529	3.4753	3.53038
YOL140W	Arg8	-9.19342	MITOCHONDRIA	MITOCHONDRIA	-0.297171	-1.24439	-1.67387	-0.343747	-1.53944	-1.90363	-2.5733	-1.73959	-0.331559	-9.19342	7.76847	-2.02018	-1.54729	-1.64954	5.38437	-0.433653	-2.27482	-5.36866
YJR042W	Nup85	9.18872	NUCLEARPERIPHERY	NUCLEARPERIPHERY	-1.52039	-0.663339	1.56726	0.994343	-0.720103	-1.198	-4.69886	-1.40281	-0.741331	-1.89682	-7.78635	9.18872	1.60157	-0.285472	-3.27836	0.5013	0.0811351	-2.01769
YMR171C	Ear1	9.14405	ENDOSOME	VACUOLE_VACUOLARMEMBRANE	1.36864	1.43872	-1.04607	0.546396	-2.27631	0.0754776	9.14405	-1.96218	-0.951895	0.775803	-0.574149	-1.20106	-0.390422	2.01877	-0.460773	-0.0957179	2.27109	-8.20395
YDL091C	Ubx3	9.14025	MITOCHONDRIA	VACUOLE_VACUOLARMEMBRANE	2.04999	-1.02265	-2.65251	-0.541005	-8.51326	-1.76028	9.14025	-0.761996	0.834922	4.12176	7.48731	-2.62985	-0.565227	-1.5154	1.94232	-0.99369	-2.26397	-6.51652
YOR092W	Ecm3	9.12424	CYTOPLASM	CYTOPLASM	1.31314	-0.37913	-0.833116	1.78178	-6.85893	1.87925	0.146837	9.12424	1.02671	1.56867	2.2501	0.0982427	-0.175299	1.98759	-0.625903	1.58061	0.780065	-1.28393
YOR109W	Inp53	9.08948	MITOCHONDRIA	GOLGI	-0.532544	1.48334	-0.319446	-1.25057	0.344789	-2.19321	4.99264	-4.89755	-1.66421	-7.68799	9.08948	-1.49689	-1.03657	-1.22917	-0.0270249	-0.55896	2.51416	2.23261
YGL092W	Nup145	-9.08896	NUCLEARPERIPHERY	NUCLEARPERIPHERY	-2.95642	0.310331	0.372861	-1.56452	-1.55478	-1.51758	-4.17329	0.548947	-0.155155	-0.947469	-9.08896	8.90373	0.329186	1.80478	-3.68927	-1.01712	0.468916	-1.77427
YJR009C	Tdh2	-9.04084	CYTOPLASM	CYTOPLASM	-1.22135	-1.27274	0.197685	-9.04084	3.59738	3.27718	-1.26579	-4.69677	-2.42302	-1.25584	-1.25447	-3.04779	1.81245	0.902453	-1.0323	-1.3267	0.570477	0.552171
YIL109C	Sec24	9.03312	ACTIN	ACTIN	9.03312	-1.63831	-2.61333	-2.72044	-1.07618	0.0697804	-0.181647	-5.79534	-2.44535	-4.10143	0.751752	-0.850506	-0.685871	1.03671	1.75881	0.606741	-1.08317	-1.62889
YHL008C		9.01297	VACUOLE_VACUOLARMEMBRANE	VACUOLE_VACUOLARMEMBRANE	9.01297	2.56153	-2.46038	1.96958	0.0779719	0.151902	-0.707127	-1.80162	-0.672839	-2.60379	2.43684	0.0602271	-0.566182	-0.742719	3.54255	-1.27385	-1.78904	-5.57596
YBR233W-A	Dad3	9.01176	SPINDLEPOLE	SPINDLEPOLE	-1.12965	-3.40357	-2.85868	-3.08854	-1.87867	-2.05514	-2.28098	-1.34193	-0.989039	-1.15899	-1.53126	-2.19225	-1.97246	-0.399858	-2.84076	-7.03371	9.01176	-2.61604
YBR141C		-9.00902	NUCLEI	NUCLEOLUS	-2.06963	-0.882072	-1.49053	-1.38729	-2.83301	-2.71556	-9.00902	-2.18663	1.01467	-2.48074	-0.828346	1.72396	8.68002	2.06679	-2.60814	-3.99613	-6.19692	-0.372696
YGR125W		8.97827	ER	VACUOLE_VACUOLARMEMBRANE	-0.740701	-1.43078	-1.24947	-0.618941	-0.913628	-0.667753	-0.957314	8.97827	-0.365275	0.490049	0.177674	0.459732	-1.69425	1.64946	1.36198	-0.518686	-1.01027	-8.21651
YJL222W	Vth2	8.96263	ENDOSOME	ENDOSOME	0.544493	0.435032	-3.99405	-1.28919	-1.41327	-2.47703	8.96263	-2.83573	0.907071	-1.6855	-1.63499	0.155717	-1.14914	-1.69324	-0.318055	-0.318975	0.762423	-6.81907
YDL116W	Nup84	8.95697	NUCLEARPERIPHERY	NUCLEARPERIPHERY	-0.259506	1.5393	-0.195772	1.63688	0.114251	-1.18979	-2.85465	-1.45518	1.13793	-3.11606	-7.92807	8.95697	2.36488	-0.784423	-2.77041	-0.735388	1.76007	-2.33739
YDR458C	Heh2	8.95291	NUCLEARPERIPHERY	NUCLEARPERIPHERY	-0.303685	-1.39882	-0.0877191	0.476009	-0.29144	0.688627	-6.94223	0.0384828	0.819528	-3.64867	-4.94314	8.95291	-3.7657	-5.3203	-2.59888	0.707768	-1.74326	-1.99187
YMR055C	Bub2	-8.90922	CYTOPLASM	CYTOPLASM	1.19396	0.12102	-1.80899	-1.54408	-8.90922	-1.65002	3.43473	-1.02602	-0.681311	1.99376	4.23963	-2.01815	-1.20445	-1.39573	1.36718	-1.2859	8.89802	-0.885946
YLR335W	Nup2	8.89453	NUCLEARPERIPHERY	NUCLEARPERIPHERY	-2.53071	-1.56503	-0.248003	-0.991442	1.1132	-1.70388	-4.98571	1.33211	-0.156234	-3.55921	-7.44007	8.89453	1.85096	-0.654314	-4.09795	-0.412406	-0.936926	-0.115263
YDR427W	Rpn9	8.89315	NUCLEI	NUCLEI	0.453656	-0.602782	-0.433321	0.248024	-0.803335	0.371102	-0.163344	1.28512	0.812921	0.609894	-2.343	3.84829	-3.56296	8.89315	-0.133068	0.301236	-0.0810693	-6.88249
YMR246W	Faa4	8.76393	ENDOSOME	GOLGI	-1.84648	2.05614	2.05619	1.18255	3.82258	-2.14994	6.45253	8.76393	2.98718	-6.2713	-0.125436	3.29461	0.742348	-0.602396	-8.59928	-0.167415	1.1068	1.97182
YMR004W	Mvp1	8.76137	ENDOSOME	ENDOSOME	-2.1303	-0.00578807	0.249383	-0.514234	-0.277087	-2.44803	-1.72216	-1.84353	1.39177	-4.15519	-2.03135	-0.961891	1.25373	1.03554	1.32139	1.52746	8.76137	-2.01155
YER105C	Nup157	8.74283	NUCLEARPERIPHERY	NUCLEARPERIPHERY	-0.865532	-0.989891	-1.74437	0.215347	1.01439	0.130325	-4.31247	-0.845216	2.09339	-1.87586	-7.73487	8.74283	-0.393826	-1.2104	-3.77846	0.129587	0.950348	-1.79191
YLR166C	Sec10	-8.7275	ACTIN	BUDTIP	7.70286	2.69191	-8.7275	-0.0366246	-5.15444	0.115248	2.04549	1.04972	-0.703427	-0.522634	-2.6055	1.52387	1.057	0.258073	4.1904	1.51306	5.81092	-1.78596
YER107C	Gle2	8.72412	NUCLEARPERIPHERY	NUCLEARPERIPHERY	-0.898518	-1.07112	0.798398	0.0764112	-1.0561	-0.0733879	-3.8001	-2.53514	0.715519	-5.97173	-4.88279	8.72412	0.31573	0.196756	-0.973744	0.552627	3.61816	-4.64705
YEL013W	Vac8	-8.70695	VACUOLE_VACUOLARMEMBRANE	VACUOLE_VACUOLARMEMBRANE	1.36749	-1.15484	-2.10258	-1.00392	-0.749391	0.247771	8.12775	-1.19488	0.173058	1.59177	5.12885	6.13168	-5.06641	-3.35312	0.641603	0.101175	2.26712	-8.70695
YBR282W	Mrpl27	-8.67435	MITOCHONDRIA	MITOCHONDRIA	-4.06651	-0.807683	-0.69654	0.620512	1.13917	0.236756	4.31273	-1.58857	1.50054	-8.67435	4.58461	-0.778415	0.0357945	-1.43411	-1.58642	3.02515	1.67975	-0.94506
YDL058W	Uso1	-8.66255	GOLGI	GOLGI	-8.66255	-1.03656	-1.7918	-0.995738	-1.92253	-1.24395	3.54976	-1.93815	-1.94835	-3.8963	1.35667	-1.07431	-1.01838	-1.44638	3.77044	0.58717	-1.02583	-2.81181
YNL044W	Yip3	8.66252	GOLGI	ER	3.73779	0.965417	-3.57863	0.847747	-5.66529	-1.04259	0.841028	-4.86119	0.234178	8.66252	-2.15565	-1.06086	-1.16914	-0.583329	-0.747249	-0.0149252	-1.6015	-1.93623
YML038C	Ymd8	-8.62133	GOLGI	VACUOLE_VACUOLARMEMBRANE	-0.109699	0.564964	0.0453552	0.994974	1.0353	0.199868	2.67371	-0.524642	0.399881	6.79242	-1.04513	-2.50621	-1.47555	-1.47317	1.67271	-0.392431	-0.520801	-8.62133
YKL068W	Nup100	-8.59611	NUCLEARPERIPHERY	NUCLEARPERIPHERY	-0.776792	1.11374	-0.590875	-0.905277	0.681735	0.301522	-4.44954	-0.217643	-1.06702	-2.45769	-8.59611	8.03435	0.791436	1.21107	-2.14585	0.882192	-0.876895	-1.04265
YKL205W	Los1	8.57147	NUCLEARPERIPHERY	NUCLEARPERIPHERY	-0.250313	1.22742	-1.29041	2.25341	-0.963951	-0.501325	-7.09591	-0.593641	-0.432478	-2.60195	3.99405	8.57147	0.150699	-1.19282	-1.48674	-0.149179	0.391978	-4.48088
YNL233W	Bni4	-8.52886	BUDNECK	BUDNECK	-8.52886	3.69187	3.46395	-7.73023	1.1634	-0.633408	0.221165	-2.67344	0.481435	1.50516	-0.586457	0.00830268	-0.447491	0.607328	0.747692	1.5724	3.77291	3.00323
YER056C	Fcy2	8.46708	CELLPERIPHERY	CELLPERIPHERY	1.16397	-2.29699	-0.600037	8.46708	-0.172556	0.477232	0.861888	-7.97911	0.328216	1.04144	-2.9405	0.653186	0.977457	0.926026	0.976194	-1.8875	-1.45105	0.151285
YLR056W	Erg3	8.46064	ER	ER	0.815997	-1.5921	-3.23587	-1.38227	-4.66334	-2.30348	-2.09474	8.46064	-1.97896	-2.15752	-1.68899	-0.26684	-1.32326	-1.4753	-1.7127	-1.12874	-1.43691	-5.51675
YLR045C	Stu2	8.45933	SPINDLEPOLE	SPINDLEPOLE	-4.07086	-3.24049	-6.24368	-2.00865	-2.54142	-0.348101	-1.72767	1.13159	0.00180594	-2.09125	-0.478441	-1.91342	1.57693	1.59615	-7.81334	-3.08407	8.45933	0.159222
YDR320C-A	Dad4	8.45307	SPINDLEPOLE	SPINDLEPOLE	0.558672	-2.51852	-1.6807	0.729023	0.996345	0.647143	-2.56577	-1.02302	0.875442	-1.24024	-1.68216	-0.858884	0.655473	-1.15472	-2.9128	-7.08688	8.45307	-1.32955
YNR018W	Rcf2	-8.42482	MITOCHONDRIA	MITOCHONDRIA	-5.62923	-2.36471	-2.69595	-2.0016	-2.16014	-2.98828	0.764639	-2.85631	1.05472	-8.42482	1.83209	0.779673	0.873349	-0.190783	-3.08793	-0.0603287	-2.29075	0.250141
YML115C	Van1	-8.38123	VACUOLE_VACUOLARMEMBRANE	VACUOLE_VACUOLARMEMBRANE	-0.206599	-0.275742	-1.68718	-0.888332	-0.884634	-0.528913	7.69525	-2.37155	1.57785	5.07335	2.66309	-1.10801	-1.7932	0.793212	1.53124	-1.34213	1.22694	-8.38123
YGL238W	Cse1	-8.36589	NUCLEARPERIPHERY	VACUOLE_VACUOLARMEMBRANE	-1.06499	-1.61782	-1.15115	-0.558749	-2.88197	-0.896445	-6.18355	0.934467	0.829135	-3.37151	-2.69727	8.35125	3.34638	4.46346	-0.926729	-1.35742	-0.20562	-8.36589
YER178W	Pda1	8.35787	PEROXISOME	MITOCHONDRIA	1.46843	2.17947	-0.950858	-1.22446	-1.68953	-0.668915	-1.84173	-1.66545	2.85977	-6.12723	-2.02478	-1.26383	-1.29037	-2.10006	8.35787	-0.277303	0.526524	-4.51714
YFR002W	Nic96	8.29252	NUCLEARPERIPHERY	NUCLEARPERIPHERY	-0.936838	-0.844077	-2.3533	-1.28619	0.825341	-0.116722	-2.84007	-1.21291	-0.989491	-2.7012	-6.12423	8.29252	1.01918	-2.21368	-5.03913	0.0113014	-1.33432	0.387664
YPL112C	Pex25	8.28437	PEROXISOME	PEROXISOME	-1.69801	0.493426	1.38682	-1.96218	-1.32294	-2.2251	2.02714	-1.87889	0.588027	-2.56024	-0.447902	-1.53003	-1.54552	1.27505	-5.37151	1.50375	8.28437	-1.70298
YKL157W	Ape2	-8.2664	CYTOPLASM	CYTOPLASM	-3.93484	0.438747	-0.925639	0.059697	4.56994	-2.40231	-0.496472	-1.68723	0.233519	-8.2664	2.64983	0.546925	1.07695	-0.159735	-4.06171	-1.57744	-0.696927	2.00261
YDR508C	Gnp1	8.25882	CELLPERIPHERY	CELLPERIPHERY	0.820926	-0.672545	-2.03628	-4.97931	-2.37392	-1.12249	0.987	8.25882	0.900766	0.914302	-1.2041	-1.54435	-1.40973	-1.46256	0.715048	-0.632391	-0.164492	-0.623977
YNL238W	Kex2	8.21163	GOLGI	GOLGI	0.142298	-0.242322	0.985893	-1.00585	-1.54417	-0.456209	3.01458	-2.11711	-1.45172	-5.33402	-0.340534	-1.75296	1.073	1.41626	8.21163	-0.0229849	1.19704	-4.97499
YOR127W	Rga1	-8.1654	CYTOPLASM	CYTOPLASM	1.86246	7.41038	5.28782	1.48625	-8.1654	-1.8557	-0.451348	-0.602894	2.70321	-1.65966	1.29853	-0.836413	-0.414574	0.850193	-1.21176	-0.291506	3.51504	-1.01143
YLR018C	Pom34	8.0845	NUCLEARPERIPHERY	NUCLEARPERIPHERY	-2.6276	-1.09321	-1.87465	-0.904966	0.258946	-1.91943	-3.81913	-1.77204	0.709181	-2.35936	-4.57277	8.0845	-0.397186	-0.56121	-2.24947	-1.00512	-0.692732	-3.42781
YCR071C	Img2	8.07815	MITOCHONDRIA	MITOCHONDRIA	-5.19912	-1.02959	-1.18916	-1.5127	0.703341	-0.927928	0.757949	1.24163	1.40492	-7.91659	8.07815	-0.302169	0.149694	-1.58447	-2.40711	2.55492	0.0892572	-2.57602
YGL203C	Kex1	8.07634	GOLGI	GOLGI	-0.280365	-0.826776	-0.232125	0.545606	-1.05449	0.322401	1.24439	0.0485122	-1.30389	-6.87701	0.771166	-0.0815412	-0.930574	1.36594	8.07634	-1.16833	1.80686	-0.234898
YDR083W	Rrp8	-8.05863	NUCLEOLUS	NUCLEOLUS	-0.89173	-0.537218	-0.635845	-0.330498	-0.710116	-0.516217	0.610499	1.10252	-0.992838	-0.44808	-3.21201	0.537854	-1.99769	7.77692	-1.66937	-1.71719	-1.41031	-8.05863
YGL037C	Pnc1	-8.03454	PEROXISOME	ACTIN	-8.03454	0.0489228	0.0865255	-1.14708	-1.62306	-2.36184	1.77466	-2.46235	-1.25642	-1.74263	0.47568	-1.3172	-1.77839	0.213239	5.29542	-0.307289	4.80898	-2.23548
YDR270W	Ccc2	-8.02033	ENDOSOME	VACUOLE_VACUOLARMEMBRANE	0.416126	-1.09776	-0.49436	-1.49552	-3.75317	0.550059	7.70684	-2.06316	-1.03549	6.53532	-3.38719	-0.600833	0.175342	-0.592186	4.45733	-0.510886	-0.695422	-8.02033
YJL207C	Laa1	-7.92937	ENDOSOME	GOLGI	-1.74423	2.21229	-1.06618	-1.24586	-0.770124	-0.46132	4.64797	-0.870773	0.693526	-7.92937	3.85107	1.71443	1.40829	2.08431	3.47937	2.06689	0.698836	1.28234
YDR323C	Pep7	7.91135	ENDOSOME	ENDOSOME	-0.0906584	-0.565524	-0.322235	-0.957057	-1.20997	0.278921	-3.05537	-0.952653	0.873491	-1.56298	-4.55165	-1.08065	-0.166149	1.42337	2.65781	0.920167	7.91135	-3.1464
YLL023C	Pom33	7.85307	NUCLEARPERIPHERY	NUCLEARPERIPHERY	0.737147	0.299785	-2.04116	-0.980049	-1.41792	-1.45534	-3.63486	-0.806212	1.60792	-4.19504	-3.74779	7.85307	-0.230084	0.378539	-0.282139	0.149748	0.37571	-3.06877
YIL068C	Sec6	7.83961	ACTIN	BUDTIP	7.83961	2.54545	-4.71689	1.91137	-2.88397	-1.58735	-0.788457	-0.330445	1.53958	1.04372	-0.555342	-1.0203	-0.945223	-0.936881	2.1895	-0.752715	0.154626	-0.760572
YKR020W	Vps51	-7.76815	ENDOSOME	GOLGI	-2.08577	1.7949	-0.631562	1.93758	-0.486644	-1.02623	2.02201	1.19217	2.03162	-7.76815	2.13695	1.87789	0.412285	0.87487	2.23796	3.21682	0.740693	1.71374
YFL026W	Ste2	7.74466	VACUOLE_VACUOLARMEMBRANE	VACUOLE_VACUOLARMEMBRANE	2.74105	-0.282421	-0.0189671	1.5994	-0.951009	0.224816	-6.83678	7.74466	-1.41077	-2.23678	-3.8	-6.54678	-4.91232	-7.33958	-1.74992	-1.93834	-2.09214	4.72894
YJL039C	Nup192	7.73978	NUCLEARPERIPHERY	NUCLEARPERIPHERY	-1.64808	-0.64273	0.204138	-1.10766	0.328782	-1.40138	-5.87108	-1.05778	-1.67794	-4.16395	-5.85569	7.73978	1.16005	-4.38173	-2.37044	0.424318	-2.17815	-3.94627
YML016C	Ppz1	-7.73738	CELLPERIPHERY	CELLPERIPHERY	-0.423838	4.85449	1.89878	-7.73738	4.99959	-2.56042	1.47899	3.35005	0.690444	-0.0827996	4.26356	-0.813965	0.153864	-0.695232	0.452703	1.2815	1.18378	2.65976
YAR044W	Osh1	-7.71021	ENDOSOME	GOLGI	-7.71021	-0.843548	0.257118	0.368254	-0.13698	-0.446965	7.67232	-0.141131	0.845781	-6.68026	2.64764	1.47169	1.08015	0.268894	-0.697262	-0.525017	0.284362	2.10228
YBR102C	Exo84	-7.672	BUDTIP	BUDTIP	3.33194	5.83239	-7.672	2.49463	-2.60623	-1.82436	1.14837	-1.16887	0.226823	-2.83923	1.31056	-0.842829	-0.109507	-1.42293	1.16885	-0.129125	4.36636	0.337644
YCR086W	Csm1	-7.66759	NUCLEARPERIPHERY	SPINDLEPOLE	0.0148592	0.195468	-0.891756	0.54629	-0.0847839	-0.871225	-2.36051	0.986324	1.48117	-1.9211	1.74585	6.15105	2.29434	0.849455	-0.28735	-1.03602	-7.66759	1.36963
YJL058C	Bit61	-7.64776	ACTIN	CYTOPLASM	7.33894	-2.65788	-1.92678	2.01614	-7.64776	1.76949	-0.214744	1.70639	1.5536	0.281999	0.543782	1.05073	0.990091	-1.08778	2.71307	-1.41439	-0.899805	-1.40769
YNL132W	Kre33	-7.62297	MITOCHONDRIA	GOLGI	-0.705126	-1.28608	0.710351	1.65877	1.4154	-1.65586	1.51922	-0.321043	0.158057	-7.62297	4.40229	-0.845157	0.976495	0.0483378	3.91714	0.535237	1.42839	-0.855578
YBR023C	Chs3	-7.61917	VACUOLE_VACUOLARMEMBRANE	VACUOLE_VACUOLARMEMBRANE	-2.31986	0.816273	-2.4353	-3.22226	-1.1378	2.01146	6.78404	-7.61917	-2.0341	7.18038	-2.46795	-1.55792	1.68369	1.19468	2.79721	-0.569141	0.485508	0.139515
YKL135C	Apl2	7.61031	GOLGI	GOLGI	-4.61875	1.67939	-0.103525	-0.833836	-0.83914	-1.34725	5.11843	-0.523374	1.26744	-7.49245	7.61031	-0.616325	1.54595	2.54148	-0.612409	1.98779	1.19871	6.15333
YDL066W	Idp1	-7.61027	MITOCHONDRIA	MITOCHONDRIA	1.28818	1.1987	-1.72092	1.33608	-1.58409	0.0760232	-0.722839	-1.55748	0.861598	-7.61027	5.1749	-1.20177	-1.20349	-0.86978	4.51896	-0.784542	-1.63193	-3.67342
YIL113W	Sdp1	-7.6036	MITOCHONDRIA	MITOCHONDRIA	-4.96547	0.091748	-2.17538	-0.707848	0.363721	-0.577278	-0.631631	-1.32255	-0.66749	-7.6036	7.02675	-0.866512	-2.32552	-2.5753	-2.30716	0.593491	1.49744	-2.136
YLR083C	Emp70	-7.584	VACUOLE_VACUOLARMEMBRANE	VACUOLE_VACUOLARMEMBRANE	2.48955	-1.03988	-2.01552	-1.14445	-0.747818	-1.4562	7.12017	-0.796565	0.394974	7.31029	1.57104	-1.15699	-3.12273	-2.58811	1.07729	-0.723594	0.535925	-7.584
YDR258C	Hsp78	7.54411	MITOCHONDRIA	PEROXISOME	-0.405682	0.0145318	0.613533	-1.03862	-1.24275	-0.850241	1.22044	-0.925908	-0.0752367	2.5891	7.54411	2.13944	1.87999	1.1192	-7.00191	0.171175	-2.5789	2.26483
YDR021W	Fal1	7.52366	NUCLEOLUS	NUCLEOLUS	0.471841	-1.54814	-1.73077	1.3174	-1.7603	0.696012	-2.44006	1.10572	-0.698986	0.857722	-0.711484	-1.00038	-0.838317	7.52366	-0.633353	-0.396318	-0.728337	-5.59587
YDR395W	Sxm1	-7.49451	CYTOPLASM	CYTOPLASM	0.290021	-2.72552	-3.957	1.05508	-0.293113	3.11891	-2.17823	5.25278	0.633008	-0.44007	0.552778	5.71386	-2.49432	-2.18635	-0.302233	0.485144	-1.00436	-7.49451
YNL219C	Alg9	7.49361	ER	ER	0.112418	0.0737489	-2.67069	-2.03055	-0.739563	0.835071	-0.497281	-4.33469	0.448567	-0.307421	0.458186	7.49361	-1.17237	1.32485	1.21525	-0.17494	-0.506647	-4.21554
YNL112W	Dbp2	7.45616	NUCLEOLUS	NUCLEOLUS	0.478506	0.282804	-1.89919	-1.32854	-2.38217	0.491592	-5.33573	-1.31067	0.537418	-5.83421	-2.19706	-0.211929	7.36419	7.45616	-3.40792	-3.84898	-2.06133	-4.87192
YOL130W	Alr1	7.41205	ACTIN	ACTIN	7.41205	-1.63149	-0.179852	4.40341	-2.50217	-0.741897	-2.44353	-3.76973	-0.835171	-0.913468	-3.09612	0.52786	0.29587	-1.24208	-0.155652	-2.04686	-0.67637	-3.73017
YOR098C	Nup1	7.3632	NUCLEARPERIPHERY	NUCLEARPERIPHERY	0.454501	0.891312	-0.80474	0.893839	-0.556669	-0.290818	-3.36204	-2.18824	-0.687971	-1.6482	-6.30286	7.3632	1.40168	0.176765	-3.16049	-0.984651	-1.23512	-1.06982
YPL058C	Pdr12	7.34766	CELLPERIPHERY	CELLPERIPHERY	-3.20036	-5.29076	-5.1558	7.34766	-2.38564	0.246687	-1.27968	-2.95068	-2.06729	-1.43407	-0.91338	0.716147	0.981295	-1.0021	-1.62346	-2.04841	-2.10807	2.19371
YDL161W	Ent1	-7.30634	ACTIN	ACTIN	7.29557	-7.30634	-6.41929	2.42379	-2.65935	-1.88527	-0.22377	-2.49969	-0.22265	-0.235637	-2.23206	-1.32298	-1.20715	0.0620356	3.46768	-1.81286	0.803249	-2.88445
YOR046C	Dbp5	-7.283	NUCLEARPERIPHERY	NUCLEARPERIPHERY	-4.91917	-1.65826	-6.15093	-1.3031	-0.745037	0.607469	-4.77581	0.178097	-1.6969	-6.51209	-0.16041	6.81129	0.711018	-2.68681	-4.49276	0.855109	-4.643	-7.283
YKR083C	Dad2	-7.21389	SPINDLEPOLE	SPINDLEPOLE	0.316182	-0.0650612	-0.515537	-1.34487	-2.79778	-1.96864	-1.98259	-1.41287	-1.834	-0.491004	-2.25965	-1.41257	1.35645	-0.909424	-3.07179	-7.21389	6.99136	-1.78727
YGL233W	Sec15	7.18967	ACTIN	BUDTIP	7.18967	-0.869692	-3.16393	1.5972	-4.34864	1.17355	0.422161	-0.678859	-1.106	1.05383	-0.885294	-0.341723	-1.63301	-1.19476	0.484702	-0.1582	-0.177951	-2.6378
YGR179C	Okp1	7.17215	SPINDLEPOLE	SPINDLEPOLE	-2.13024	-1.85544	-0.627045	-1.89896	-3.30405	-1.71422	-3.5179	-0.102892	1.39116	-0.263536	-2.88899	0.75215	-2.99091	-3.20433	-1.07173	-0.624876	7.17215	-2.45885
YAR007C	Rfa1	-7.10496	NUCLEI	NUCLEI	-3.22174	-0.909517	1.28372	1.00642	0.43927	-0.153975	-3.00222	0.691201	1.122	-5.37888	-6.73267	-2.45777	6.70712	1.76465	-7.10496	-0.188762	-4.47667	-3.53167
YOL062C	Apm4	7.09393	ACTIN	ACTIN	7.09393	0.512317	0.72261	-1.90129	-5.69047	-0.961944	0.591849	-5.39105	-1.55442	0.242423	-3.49696	-0.741344	-0.594728	-1.37904	3.03855	-0.59201	-0.759117	-4.78332
YDL225W	Shs1	-7.0871	BUDNECK	BUDNECK	-3.9709	0.57004	3.60615	-7.0871	1.13718	-1.3817	0.0294736	-0.0783716	1.15819	0.644257	-3.69197	0.754469	1.50521	3.57324	0.099298	1.36804	5.52161	0.130992
YLR332W	Mid2	6.94511	CELLPERIPHERY	CELLPERIPHERY	-2.48332	-4.21949	-3.59643	6.94511	0.823279	-1.955	-1.87357	0.00797037	-1.50846	-1.08459	-4.68594	-2.02374	-1.17054	-1.88054	-0.992484	-1.6702	-0.868521	-0.624926
YER155C	Bem2	6.89874	CYTOPLASM	CYTOPLASM	-2.0659	6.89874	-0.899734	3.76952	-6.01077	-1.93851	0.0353449	-2.08012	1.71322	-1.307	5.76845	0.0967762	1.0309	-1.26744	1.56434	-0.167541	1.52539	3.49965
YJR111C		6.88112	MITOCHONDRIA	MITOCHONDRIA	-1.94959	-0.732133	-0.602122	0.226635	-4.66668	-1.50394	1.04515	-1.87262	-1.19625	-2.26678	-0.652603	-1.35894	-1.12136	-1.67881	6.88112	1.48037	0.855204	-1.95322
YPL115C	Bem3	6.80458	CYTOPLASM	CYTOPLASM	0.0448152	6.80458	0.230706	0.353688	-5.34055	-0.580021	-0.0719034	-1.58219	1.97399	1.09087	6.53522	-0.754814	-1.32506	-1.1528	-0.582809	0.479044	0.0470573	0.0981446
YPL168W		6.79308	MITOCHONDRIA	MITOCHONDRIA	-0.711305	-3.80436	-0.581527	0.653579	-2.18071	-0.514531	0.637064	-0.438118	-0.396693	1.50068	1.13066	-1.02207	-1.90271	-1.39355	6.79308	-1.01649	-0.72457	-6.02507
YOR270C	Vph1	6.76688	VACUOLE_VACUOLARMEMBRANE	VACUOLE_VACUOLARMEMBRANE	-1.47418	-1.63304	-0.296939	1.97051	0.169413	0.554392	0.548352	1.71919	1.62574	-3.54508	0.828706	6.76688	-3.6161	-3.07699	-1.09383	-1.01922	0.808719	-0.80381
YOL077W-A	Atp19	6.70605	MITOCHONDRIA	MITOCHONDRIA	-3.82534	-1.5942	-1.00877	-0.602712	-1.27953	-1.16145	0.88269	-0.635201	0.216671	-6.33404	2.38159	-0.760379	-1.54088	-1.33432	6.70605	-0.716874	2.04605	-3.23523
YBR127C	Vma2	6.68727	VACUOLE_VACUOLARMEMBRANE	VACUOLE_VACUOLARMEMBRANE	2.05428	0.992433	-2.00703	1.42897	3.28462	1.14254	2.34352	3.77497	0.744706	-2.3672	0.414554	6.68727	-4.82764	-2.38676	1.17526	-1.1213	-0.480423	-2.4717
YOL147C	Pex11	-6.65673	SPINDLEPOLE	PEROXISOME	-0.407781	1.26198	0.916815	-1.76307	-0.694126	0.780692	-1.9908	-0.676847	1.12068	-1.47817	-0.704398	0.0723765	0.245623	1.5456	-6.65673	-1.95119	5.07625	-1.96585
YMR168C	Cep3	6.64614	SPINDLEPOLE	SPINDLEPOLE	-0.523956	-0.67433	-0.705095	0.988913	-0.506376	-0.715374	-2.44421	-1.03141	-1.6063	-0.987242	-1.93858	-0.536771	0.133797	-1.59758	-0.325091	-1.79786	6.64614	-1.8462
YDL042C	Sir2	6.59762	NUCLEARPERIPHERY	ENDOSOME	1.46589	1.96079	1.57061	-0.484527	-0.945599	-1.25569	-4.6331	-0.996195	0.588717	-1.6064	-1.70298	6.59762	3.43203	1.13004	0.112776	-1.26255	0.0851453	2.04057
YNL008C	Asi3	6.5437	NUCLEARPERIPHERY	NUCLEARPERIPHERY	1.30819	-1.44758	0.141533	1.14822	-1.8888	-1.4886	-1.14904	1.22874	0.18154	1.65906	-1.7073	6.5437	-3.56254	-1.85194	1.01352	-1.30122	-1.36868	-5.60492
YPL221W	Flc1	6.52335	VACUOLE_VACUOLARMEMBRANE	ER	0.202857	0.939248	5.27255	-3.22085	-1.48307	-0.584724	2.23729	-5.96195	-0.216495	0.685981	-0.736184	0.895697	-0.912596	1.20887	-0.136602	-0.86706	0.542562	6.52335
YDL044C	Mtf2	6.48127	MITOCHONDRIA	MITOCHONDRIA	-2.76831	-2.50793	-1.66732	-2.01507	-1.85977	-0.95843	1.00424	0.457726	0.713825	-5.12603	2.25111	-0.543818	-1.60632	-1.34659	6.48127	0.166484	-1.03643	-5.65854
YDR507C	Gin4	-6.47318	BUDNECK	CYTOPLASM	-6.47318	4.18022	5.3533	-4.45199	-5.02283	-1.97002	-0.922877	-2.18382	0.25985	-0.801042	-1.79641	1.4268	1.72045	2.40581	1.43625	-2.04679	3.38808	-1.48551
YBR042C	Cst26	6.40093	ENDOSOME	ENDOSOME	-0.200616	-0.913513	-1.68413	0.328003	-3.43992	-1.15337	2.53243	-0.526366	0.684168	-0.510919	-4.69488	1.53404	0.572885	-1.53862	6.40093	-0.530075	0.777744	-4.18996
YGL172W	Nup49	6.37313	NUCLEARPERIPHERY	NUCLEARPERIPHERY	-0.903586	0.977453	-0.925867	-0.926237	0.456734	-1.11439	-2.05085	-1.87646	0.671701	-2.57454	-5.1132	6.37313	-1.63922	-0.842872	-2.66595	-0.363204	-0.175256	-2.7837
YER016W	Bim1	-6.27771	SPINDLEPOLE	SPINDLEPOLE	-1.41366	1.24011	-1.14535	0.273095	0.624108	-0.641479	0.869097	-1.56559	-0.711058	-1.59297	0.694896	-0.79152	-0.493616	-0.183459	-6.27771	-2.30269	1.09733	2.1121
YGR239C	Pex21	-6.25911	PEROXISOME	PEROXISOME	-1.6092	-2.49271	1.92443	-0.980197	0.00689222	-2.25782	0.964798	-0.92788	0.0453413	1.27881	-1.79028	-0.32588	-6.25911	-4.47743	6.21641	-1.27527	2.75746	-3.63186
YER113C	Tmn3	6.23555	GOLGI	GOLGI	-1.26913	0.678151	-1.81112	-2.00033	0.107441	-0.0305807	4.72156	-3.11393	-1.26988	-4.7544	-4.92923	-0.262025	1.00288	-1.07637	6.23555	-1.22113	0.892809	-1.71406
YPL116W	Hos3	-6.17075	CYTOPLASM	CYTOPLASM	1.09038	5.88603	1.89615	-0.602877	-1.06646	-2.60328	2.84359	-6.17075	0.663544	0.642467	0.774189	0.980742	0.922449	0.298306	2.4175	-0.759665	3.08723	-4.60334
YKL186C	Mtr2	6.09147	NUCLEARPERIPHERY	NUCLEARPERIPHERY	0.514398	-1.60242	-0.724382	-2.57363	1.44614	-0.800525	-2.01425	-1.84015	-1.07951	-0.901249	-0.751799	6.09147	-1.72967	-1.69471	-1.98625	0.0797103	-0.37228	-5.41934
YHL017W		6.0868	GOLGI	GOLGI	-3.29803	-0.276401	-0.727697	-1.55267	1.15779	0.329948	2.52565	-1.67793	0.595742	-4.07918	-3.21858	0.408499	1.61979	1.1011	6.0868	0.928247	0.381225	-1.88616
YJL048C	Ubx6	5.97255	NUCLEARPERIPHERY	ENDOSOME	1.0336	-0.672938	-0.496298	-2.19412	-1.4799	1.02867	-3.83084	1.3796	0.282283	-0.985747	-0.452024	5.97255	-2.04535	-0.874303	1.83843	0.275779	0.157386	-3.32704
YDR331W	Gpi8	5.92771	ER	ER	-0.546991	-1.79219	0.484198	-5.78865	-4.24883	0.0270542	0.121858	3.26787	0.142227	-0.837526	-1.4834	5.92771	0.610912	-1.30913	0.303893	-1.44803	-0.947377	-4.33952
