# Supplementary material for: Automated analysis of high‐content microscopy data with deep learning
Source: Mol Syst Biol. 2017 Apr 18;13(4):924. doi: 10.15252/msb.20177551 (PMC5408780; doi:10.15252/msb.20177551)
Supplement: Supplementary file 3 — Table EV2 [file MSB-13-924-s003.xls]

## Sheet: Legend
Table EV2:
Proteins that respond to α factor treatment with a significant change in abundance. Proteins are ranked in descending order by the magnitude of their abundance change after exposure to α factor for 180 minutes. Log2(Scores) are offered for t = 100 and 140 minutes as well. Mean and standard deviation measures of GFP intensity by cell area are provided.

## Sheet: Kraus et al_TableEV2.csv
ORF Name	Protein Name	Alpha Factor( 100 mins)	Alpha Factor (140 mins)	Alpha Factor (180 mins)	Untreated	Untreated	Alpha Factor (100 mins)	Alpha Factor (100 mins)	Alpha Factor (140 mins)	Alpha Factor (140 mins)	Alpha Factor (180 mins)	Alpha Factor (180 mins)
		log2(Score)	log2(Score)	log2(Score)	Intensity (Mean GFP Intensity by Area)	Intensity (Mean GFP Intensity by Area)	Intensity (Mean GFP Intensity by Area)	Intensity (Mean GFP Intensity by Area)	Intensity (Mean GFP Intensity by Area)	Intensity (Mean GFP Intensity by Area)	Intensity (Mean GFP Intensity by Area)	Intensity (Mean GFP Intensity by Area)
					Mean	Standard Deviation	Mean	Standard Deviation	Mean	Standard Deviation	Mean	Standard Deviation
YNR044W	Aga1	3.04912	3.32924	3.57892	0.000572951	0.000210303	0.00474237	0.00192343	0.00575862	0.0021954	0.00684667	0.00219054
YDR461W	Mfa1	2.35676	3.00165	3.19437	0.00296211	0.00147178	0.0151725	0.00583747	0.0237241	0.0085886	0.0271145	0.0090072
YCL027W	Fus1	2.40119	2.7389	3.03571	0.000369487	7.4e-05	0.00195177	0.000722664	0.00246655	0.000780629	0.00302997	0.00112162
YNL279W	Prm1	1.69624	2.23794	2.51408	0.000357593	9.56e-05	0.0011588	0.000418005	0.00168684	0.000512079	0.00204268	0.00051013
YBL016W	Fus3	1.08504	1.57898	2.01449	0.00102776	0.000194485	0.00218033	0.000831357	0.00307053	0.00107299	0.00415254	0.00129416
YGL032C	Aga2	1.58236	1.7476	1.86569	0.00038179	9.6e-05	0.0011433	0.000330849	0.00128205	0.000488294	0.0013914	0.00045556
YHL014C	Ylf2	1.28973	1.19048	1.72153	0.000416292	0.000153924	0.00101776	0.00112072	0.0009501	0.000996171	0.00137287	0.00187309
YCL055W	Kar4	1.73787	1.64506	1.68588	0.000711403	0.000115916	0.00237283	0.000820884	0.00222498	0.000568396	0.00228884	0.000533004
YIL037C	Prm2	1.00916	1.32318	1.48551	0.000320372	7.06e-05	0.000644824	0.000151274	0.000801624	0.000261373	0.000897097	0.000190805
YPR191W	Qcr2	1.05504	1.25121	1.39172	0.000665161	0.000174597	0.00138206	0.000995714	0.00158335	0.00135948	0.00174533	0.00139632
YMR012W	Clu1	0.975003	1.18868	1.26073	0.00201995	0.000527059	0.00397051	0.000856818	0.00460437	0.00100004	0.00484014	0.00111896
YLR388W	Rps29a	0.95511	1.17138	1.25574	0.000973481	0.00022101	0.00188732	0.000310767	0.00219254	0.000395731	0.00232457	0.000589047
YIL051C	Mmf1	1.08621	1.15961	1.25128	0.00036765	0.000103087	0.000780576	0.00032755	0.000821318	0.000256795	0.000875199	0.000346312
YGL189C	Rps26a	1.05902	1.17853	1.22186	0.0115142	0.00410975	0.02399	0.00615417	0.0260621	0.00785302	0.0268566	0.00864197
YNL081C	Sws2	1.02008	1.15904	1.21675	0.000489787	0.000104882	0.000993301	0.000265454	0.00109374	0.000233219	0.00113837	0.000258552
YDR309C	Gic2	0.913087	1.07197	1.21016	0.000535638	0.000193764	0.00100864	0.000312844	0.00112607	0.000239407	0.00123927	0.000202351
YDR156W	Rpa14	1.02129	1.22026	1.20795	0.000705055	0.000208971	0.00143107	0.00057769	0.0016427	0.000537434	0.00162874	0.000466008
YDL130W-A	Stf1	0.879953	1.11663	1.2024	0.000547425	0.000124729	0.00100744	0.000291111	0.00118704	0.000600807	0.00125975	0.000597753
YML100W	Tsl1	1.24847	1.48048	1.19261	0.000568281	0.000216598	0.00135017	0.000429757	0.00158574	0.00101107	0.0012989	0.000412758
YER131W	Rps26b	1.17988	1.24746	1.18805	0.00620082	0.00163944	0.0140484	0.00314497	0.0147222	0.003327	0.0141282	0.00332083
YER035W	Edc2	0.920545	1.11127	1.18449	0.000590479	0.0001554	0.00111768	0.000254242	0.00127565	0.000260204	0.00134206	0.000311799
YNL071W	Lat1	0.792248	0.846784	1.17967	0.000670373	0.00016223	0.00116093	0.000332378	0.00120566	0.000769536	0.00151856	0.000697492
YBR244W	Gpx2	0.994827	1.04888	1.17541	0.00084057	0.000256487	0.00167512	0.000742343	0.00173907	0.000529119	0.00189849	0.000726414
YOR252W	Tma16	1.05924	1.14087	1.17068	0.000606366	0.000122171	0.00126357	0.00031297	0.00133712	0.000390376	0.00136504	0.000294246
YBR054W	Yro2	1.28856	1.23734	1.16411	0.000344203	0.000123019	0.000840833	0.00128947	0.000811505	0.00156803	0.000771343	0.00125494
YLR363W-A		1.08978	1.19706	1.16043	0.000959441	0.000381475	0.0020421	0.000968325	0.00219973	0.000939831	0.00214458	0.000871354
YIL015W	Bar1	0.20895	0.723988	1.15203	0.000770085	0.000268241	0.0008901	0.000295937	0.00127198	0.000468504	0.00171134	0.000585721
YKL096W-A	Cwp2	1.02379	1.19677	1.14367	0.00388999	0.00121659	0.00790936	0.00264453	0.00891685	0.00348172	0.00859467	0.00318756
YLR074C	Bud20	1.22157	1.12129	1.14043	0.000829772	0.000200583	0.00193503	0.00053572	0.00180509	0.000444799	0.00182921	0.000461018
YAL039C	Cyc3	0.89104	1.0019	1.12397	0.000480933	5.5e-05	0.000891895	0.000144013	0.000963131	0.000194104	0.00104817	0.000231356
YLR332W	Mid2	0.664857	0.952769	1.11942	0.00170801	0.000439959	0.00270789	0.000639637	0.00330599	0.00101268	0.0037108	0.00117018
YIR037W	Hyr1	0.872647	0.891982	1.11288	0.000638747	0.000153778	0.00116956	0.000464563	0.00118534	0.000311781	0.00138147	0.000536857
YMR189W	Gcv2	1.08353	1.06161	1.11216	0.00243225	0.00069828	0.00515447	0.00135369	0.00507676	0.00143307	0.00525779	0.00142129
YGR248W	Sol4	0.996882	0.334666	1.10029	0.00045682	8.45e-05	0.000911667	0.00151504	0.000576089	0.000152119	0.00097941	0.00181058
YJR063W	Rpa12	0.858965	1.1034	1.09339	0.00184337	0.000685346	0.00334338	0.00122458	0.00396066	0.00125804	0.00393329	0.00125699
YDR510W	Smt3	0.915653	1.10406	1.09107	0.00187805	0.000454981	0.00354279	0.000925846	0.00403702	0.000816109	0.00400085	0.000988914
YLR350W	Orm2	0.83561	1.01706	1.08849	0.000651271	0.000108565	0.00116227	0.000259262	0.00131803	0.000276041	0.00138494	0.000282375
YLR270W	Dcs1	0.869211	0.722805	1.08783	0.00074313	0.000136546	0.00135745	0.00119399	0.00122645	0.000888948	0.00157956	0.00118865
YMR236W	Taf9	0.689394	1.01646	1.08475	0.000974133	0.000361385	0.00157089	0.000500314	0.00197062	0.0007397	0.00206615	0.000628023
YJR132W	Nmd5	0.912407	0.818616	1.08325	0.000430756	9.97e-05	0.000810761	0.000206527	0.000759729	0.000236899	0.000912686	0.000296318
YLR333C	Rps25b	1.02859	1.05642	1.0818	0.00431687	0.0011557	0.00880652	0.0020761	0.00897805	0.00244216	0.0091374	0.00254654
YLR384C	Iki3	1.02644	1.06013	1.0794	0.000813762	0.000126111	0.00165763	0.000288223	0.00169679	0.000327807	0.00171961	0.00029755
YFL036W	Rpo41	1.01925	1.11631	1.07702	0.00268892	0.00119188	0.0054501	0.000988118	0.00582935	0.00144331	0.00567274	0.0012773
YMR122W-A		1.0324	1.1919	1.07501	0.00204423	0.000675487	0.00418131	0.00130868	0.0046701	0.00119767	0.00430664	0.00123007
YLL041C	Sdh2	1.1245	0.932752	1.07411	0.000538907	0.000119145	0.00117495	0.00104728	0.00102873	0.000457285	0.00113463	0.000628278
YNR046W	Trm112	0.798234	1.14214	1.06948	0.00129613	0.00025698	0.00225393	0.000471384	0.00286067	0.000560423	0.00272016	0.00057523
YML058W	Sml1	1.02003	1.14908	1.06846	0.00329169	0.000761155	0.00667543	0.00178371	0.00730004	0.00172192	0.0069033	0.00199513
YBR072W	Hsp26	1.2284	0.102973	1.06759	0.000510418	0.000278823	0.00119595	0.00351131	0.00054818	0.0012127	0.0010698	0.00387402
YDL092W	Srp14	0.989822	1.07128	1.06508	0.000763746	0.000122992	0.00151675	0.000304689	0.00160486	0.000215178	0.00159798	0.000228242
YNL283C	Wsc2	0.658703	0.87777	1.05545	0.000570473	9.98e-05	0.000900584	0.000167144	0.00104826	0.000223975	0.00118565	0.00035872
YDL184C	Rpl41a	0.781324	0.95954	1.05236	0.0110065	0.00261899	0.0189169	0.0045802	0.0214041	0.0057654	0.0228266	0.0062455
YJL143W	Tim17	0.732594	0.941943	1.05073	0.00199716	0.00156564	0.00331854	0.00283115	0.00383678	0.00306199	0.00413729	0.00366022
YPL135W	Isu1	0.939415	1.01669	1.04519	0.00390905	0.00150983	0.00749659	0.00272172	0.00790909	0.00289141	0.00806689	0.0032036
YCR021C	Hsp30	0.887072	1.05895	1.0358	0.000300661	0.000100388	0.000556048	0.000729441	0.0006264	0.000778475	0.00061643	0.000617859
YOL005C	Rpb11	0.870982	0.990781	1.03246	0.00129038	0.000487852	0.00235998	0.000772393	0.00256431	0.000885454	0.00263947	0.00125694
YCR071C	Img2	0.96976	1.03702	1.03099	0.000475093	8.78e-05	0.000930476	0.000178272	0.000974883	0.000194916	0.000970816	0.00017686
YDL133C-A	Rpl41b	0.518322	1.0231	1.02746	0.0105139	0.0030284	0.0150589	0.00360976	0.0213672	0.00390951	0.0214319	0.0042743
YLR042C		0.88519	0.954096	1.01766	0.000365946	8.58e-05	0.000675905	0.000139907	0.00070897	0.000141453	0.000740905	0.000178567
YDR322C-A	Tim11	1.03727	1.01951	1.0176	0.000500542	0.000121611	0.00102728	0.000629463	0.00101472	0.000404578	0.00101337	0.000351573
YPL231W	Fas2	0.788785	0.955139	1.01637	0.00522756	0.00150362	0.00903124	0.0023325	0.010135	0.0025886	0.0105744	0.00249749
YOR116C	Rpo31	0.74073	0.855873	1.01023	0.000913239	0.00022253	0.00152604	0.00038412	0.00165283	0.000713294	0.00183948	0.000707976
YDL102W	Cdc2	0.554855	0.901532	1.00477	0.000661527	9.43e-05	0.000971797	0.000168513	0.00123576	0.000177084	0.00132743	0.000225033
YHR162W		0.655508	1.00655	1.00342	0.00102452	0.000247383	0.00161379	0.000382025	0.00205836	0.000517184	0.0020539	0.000527346
YBR253W	Srb6	0.884778	0.968367	1.00099	0.000482818	0.000106056	0.000891515	0.000189212	0.000944694	0.000182795	0.000966302	0.000350784
YJL130C	Ura2	0.947619	1.14775	0.966037	0.00741029	0.00167086	0.0142921	0.00358784	0.0164189	0.00360876	0.0144758	0.00362245
YBL004W	Utp20	0.790783	1.00648	0.959816	0.000597073	0.000109841	0.00103294	0.000186938	0.00119952	0.000233574	0.00116134	0.000214337
YLR327C	Tma10	0.764435	1.23236	0.953831	0.000381717	0.000173739	0.000648423	0.000557738	0.000896849	0.00147105	0.000739388	0.00119902
YJL011C	Rpc17	0.820309	1.04368	0.944312	0.000543194	0.000127903	0.000959163	0.000256396	0.00111979	0.000253101	0.00104525	0.000230838
YDR276C	Pmp3	1.03366	0.813614	0.943755	0.000312439	8.55e-05	0.000639629	0.000389126	0.000549146	0.000269037	0.000600986	0.000350958
YMR229C	Rrp5	1.04998	0.975811	0.936783	0.0019934	0.00068998	0.00412732	0.00161519	0.00392051	0.00133816	0.00381587	0.00124715
YMR069W	Nat4	1.1983	0.961283	0.833869	0.000594197	0.000135915	0.00136349	0.00213658	0.00115693	0.00199346	0.00105913	0.0017425
YHR087W	Rtc3	1.15414	0.648757	0.818395	0.000781597	0.000972077	0.00173946	0.00664312	0.0012254	0.00268355	0.0013783	0.00330985
YLL060C	Gtt2	1.81382	0.689724	0.661611	0.000350774	9e-05	0.00123322	0.00555468	0.000565789	0.000188705	0.00055487	0.000143096
YHR129C	Arp1	1.2913	0.551995	0.579456	0.000411736	6.41e-05	0.00100772	0.00186587	0.00060365	0.000129904	0.000615251	0.000173213
YDL104C	Qri7	0.303826	1.23794	0.575446	0.000413222	0.000108852	0.000510087	8.23e-05	0.00097463	0.00455556	0.000615757	0.000159949
YEL058W	Pcm1	-1.04198	-0.44861	-0.0326132	0.00132811	0.00259764	0.00064501	0.000271612	0.00097317	0.000535955	0.00129842	0.000704378
YNL104C	Leu4	-1.10159	-0.11455	-0.188064	0.00679964	0.00196045	0.00316864	0.00181244	0.00628062	0.00202281	0.0059686	0.00204603
YFL018C	Lpd1	-0.442592	-1.16016	-0.585018	0.00489208	0.00219697	0.00359965	0.00126983	0.00218902	0.00126152	0.00326126	0.00142285
YOR108W	Leu9	-1.16802	-1.59062	-1.27433	0.00340616	0.000841754	0.00151585	0.00064888	0.00113094	0.000467866	0.00140816	0.000612973
YNL036W	Nce103	-1.11906	-1.21101	-1.29824	0.0047555	0.00101812	0.00218941	0.00110839	0.00205421	0.000628056	0.00193369	0.0011007
YBR043C	Qdr3	-1.41353	-1.3549	-1.57695	0.00313692	0.000709473	0.00117758	0.000498886	0.00122642	0.000332641	0.00105146	0.000345396
YKR039W	Gap1	-2.42654	-1.62411	-2.21432	0.0202843	0.00615016	0.00377311		0.00658044	0.00221568	0.00437103	0.00218558
