# Supplementary material for: Automated analysis of high‐content microscopy data with deep learning
Source: Mol Syst Biol. 2017 Apr 18;13(4):924. doi: 10.15252/msb.20177551 (PMC5408780; doi:10.15252/msb.20177551)
Supplement: Supplementary file 4 — Table EV3 [file MSB-13-924-s004.xls]

## Sheet: Legend
Table EV3:
Dataset sizes used to train DeepLoc for each protein localization output in the network. For each dataset, the number of single cell images used for DeepLoc training and testing are provided.

## Sheet: Kraus et al_TableEV3.csv
Chong et al. 2015				WT-2017				Yofe et al. 2016
Localiztion Class	Number of Training Samples	Number of Test Samples		Localiztion Class	Number of Training Samples	Number of Test Samples		Localiztion Class	Number of Training Samples	Number of Test Samples
Actin	738	93		Actin	1242	139		ER	837	93
Bud Neck	535	68		Bud	224	25		Bud	252	29
Budtip	336	42		Bud Neck	553	62		Bud Neck	117	14
Cellperiphery	423	54		Bud Periphery	417	47		Cell Periphery	606	68
Cytoplasm	1500	288		Bud Site	454	51		Cytosol	740	83
Dead	749	95		Cell Periphery	709	79		Mitochondria	259	29
Endosome	1500	222		Cytoplasm	681	76		Nuclear Periphery	508	57
ER	1500	532		Cytoplasmic Foci	863	96		Nucleus	605	68
Ghost	1428	180		Eisosomes	721	81		Punctate	881	98
Golgi	1500	197		ER	711	80		Vacuole	1205	134
Mitochondria	1500	643		Endosome	655	73		Vacuole Membrane	465	52
Nuclear Periphery	1500	265		Golgi	793	89
Nuclei	1500	572		Lipid Particles	772	86		total	6475	725
Nucleolus	1500	398		Mitochondria	837	94
Peroxisome	988	124		None	1512	169
Spindle	185	24		Nuclear Periphery	834	93
Spindlepole	1500	302		Nucleolus	776	87
Vacuolar Membrane	1500	197		Nucleus	864	96
Vacuole	1500	220		Peroxisomes	792	89
				Punctate Nuclear	768	86
total	21882	4516		Vacuole	547	61
				Vacuole Periphery	580	65
	26398
				total	16305	1824
