# Supplementary material for: Automated analysis of high‐content microscopy data with deep learning
Source: Mol Syst Biol. 2017 Apr 18;13(4):924. doi: 10.15252/msb.20177551 (PMC5408780; doi:10.15252/msb.20177551)
Supplement: Supplementary file 5 — Code EV1 [file MSB-13-924-s005.zip]

Archive with 46 entries (39 files):
- Computer_Code_EV1/
- Computer_Code_EV1/.gitignore
- Computer_Code_EV1/cellDataClass.py
- Computer_Code_EV1/DeepLoc_eval.py
- Computer_Code_EV1/DeepLoc_eval_sample_image.py
- Computer_Code_EV1/DeepLoc_train.py
- Computer_Code_EV1/DeepLoc_transfer_SWAT_RFP.py
- Computer_Code_EV1/DeepLoc_transfer_wt2017.py
- Computer_Code_EV1/DeepLoc_visualize_classes.py
- Computer_Code_EV1/download_datasets.sh
- Computer_Code_EV1/environment.yml
- Computer_Code_EV1/LICENSE
- Computer_Code_EV1/Load_GR.py
- Computer_Code_EV1/nn_layers.py
- Computer_Code_EV1/preprocess_images.py
- Computer_Code_EV1/README.md
- Computer_Code_EV1/requirements.txt
- Computer_Code_EV1/sample_image/
- Computer_Code_EV1/sample_image/SQL_data.csv
- Computer_Code_EV1/sample_image/plate01/
- Computer_Code_EV1/sample_image/plate01/007020000.flex
- __MACOSX/
- __MACOSX/._Computer_Code_EV1
- __MACOSX/Computer_Code_EV1/
- __MACOSX/Computer_Code_EV1/._.gitignore
- __MACOSX/Computer_Code_EV1/._cellDataClass.py
- __MACOSX/Computer_Code_EV1/._DeepLoc_eval.py
- __MACOSX/Computer_Code_EV1/._DeepLoc_eval_sample_image.py
- __MACOSX/Computer_Code_EV1/._DeepLoc_train.py
- __MACOSX/Computer_Code_EV1/._DeepLoc_transfer_SWAT_RFP.py
- __MACOSX/Computer_Code_EV1/._DeepLoc_transfer_wt2017.py
- __MACOSX/Computer_Code_EV1/._DeepLoc_visualize_classes.py
- __MACOSX/Computer_Code_EV1/._download_datasets.sh
- __MACOSX/Computer_Code_EV1/._environment.yml
- __MACOSX/Computer_Code_EV1/._LICENSE
- __MACOSX/Computer_Code_EV1/._Load_GR.py
- __MACOSX/Computer_Code_EV1/._nn_layers.py
- __MACOSX/Computer_Code_EV1/._preprocess_images.py
- __MACOSX/Computer_Code_EV1/._README.md
- __MACOSX/Computer_Code_EV1/._requirements.txt
- __MACOSX/Computer_Code_EV1/._sample_image
- __MACOSX/Computer_Code_EV1/sample_image/
- __MACOSX/Computer_Code_EV1/sample_image/._plate01
- __MACOSX/Computer_Code_EV1/sample_image/._SQL_data.csv
- __MACOSX/Computer_Code_EV1/sample_image/plate01/
- __MACOSX/Computer_Code_EV1/sample_image/plate01/._007020000.flex
