# Supplementary material for: Automated analysis of high‐content microscopy data with deep learning
Source: Mol Syst Biol. 2017 Apr 18;13(4):924. doi: 10.15252/msb.20177551 (PMC5408780; doi:10.15252/msb.20177551)
Supplement: Supplementary file 5 — Code EV1 [file MSB-13-924-s005.zip › Computer_Code_EV1/download_datasets.sh]

#! /bin/bash

echo "downloading all DeepLoc datasets"
wget http://spidey.ccbr.utoronto.ca/~okraus/DeepLoc_full_datasets.zip
unzip DeepLoc_full_datasets.zip
rm DeepLoc_full_datasets.zip

echo "downloading all DeepLoc pretrained model"
wget http://spidey.ccbr.utoronto.ca/~okraus/pretrained_DeepLoc.zip
unzip pretrained_DeepLoc.zip
rm pretrained_DeepLoc.zip
