# Supplementary material for: Automated analysis of high‐content microscopy data with deep learning
Source: Mol Syst Biol. 2017 Apr 18;13(4):924. doi: 10.15252/msb.20177551 (PMC5408780; doi:10.15252/msb.20177551)
Supplement: Supplementary file 5 — Code EV1 [file MSB-13-924-s005.zip › Computer_Code_EV1/environment.yml]

name: DeepLoc_TFv1.0
channels: !!python/tuple
- !!python/unicode
  'conda-forge'
- !!python/unicode
  'defaults'
dependencies:
- conda-forge::ca-certificates=2017.1.23=0
- conda-forge::certifi=2017.1.23=py27_0
- conda-forge::ncurses=5.9=10
- conda-forge::openssl=1.0.2h=3
- conda-forge::pip=9.0.1=py27_0
- conda-forge::python=2.7.12=2
- conda-forge::readline=6.2=0
- conda-forge::setuptools=33.1.0=py27_0
- conda-forge::sqlite=3.13.0=1
- conda-forge::tk=8.5.19=1
- conda-forge::wheel=0.29.0=py27_0
- conda-forge::zlib=1.2.11=0
- pip:
  - appdirs==1.4.3
  - cycler==0.10.0
  - dask==0.14.0
  - decorator==4.0.11
  - funcsigs==1.0.2
  - functools32==3.2.3.post2
  - h5py==2.6.0
  - mahotas==1.4.3
  - matplotlib==2.0.0
  - mock==2.0.0
  - networkx==1.11
  - numpy==1.12.0
  - olefile==0.44
  - packaging==16.8
  - pandas==0.19.2
  - pbr==2.0.0
  - pillow==4.0.0
  - protobuf==3.2.0
  - pyparsing==2.2.0
  - python-dateutil==2.6.0
  - pytz==2016.10
  - scikit-image==0.12.3
  - scipy==0.19.0
  - six==1.10.0
  - subprocess32==3.2.7
#  - tensorflow-gpu==1.0.1
  - toolz==0.8.2
prefix: /home/okraus/anaconda2/envs/DeepLoc_TFv1.0
