# Supplementary material for: Automated analysis of high‐content microscopy data with deep learning
Source: Mol Syst Biol. 2017 Apr 18;13(4):924. doi: 10.15252/msb.20177551 (PMC5408780; doi:10.15252/msb.20177551)
Supplement: Supplementary file 5 — Code EV1 [file MSB-13-924-s005.zip › Computer_Code_EV1/Load_GR.py]

# -*- coding: utf-8 -*-
# <nbformat>3.0</nbformat>

# <codecell>

from PIL import Image
import numpy as np

# <codecell>

class ImageSequence:
    def __init__(self, im):
        self.im = im
    def __getitem__(self, ix):
        try:
            if ix:
                self.im.seek(ix)
            return self.im
        except EOFError:
            raise IndexError # end of sequence

# <codecell>

def load(im):
    #im.seek(0)
    Red_in=[]
    Green_in=[]
    count=0
    for frame in ImageSequence(im):
        if count%2==0:
            Green_in.append(frame.copy())
        else:
            Red_in.append(frame.copy())
        count+=1
    return Green_in,Red_in
            

# <codecell>


def convert(images):
    return [np.array(image) for image in images]
