# Supplementary material for: Automated analysis of high‐content microscopy data with deep learning
Source: Mol Syst Biol. 2017 Apr 18;13(4):924. doi: 10.15252/msb.20177551 (PMC5408780; doi:10.15252/msb.20177551)
Supplement: Supplementary file 5 — Code EV1 [file MSB-13-924-s005.zip › Computer_Code_EV1/nn_layers.py]

# Copyright (c) 2017, Oren Kraus All rights reserved.
#
# Redistribution and use in source and binary forms, with or without modification,
# are permitted provided that the following conditions are met:
#
# 1. Redistributions of source code must retain the above copyright notice, this
# list of conditions and the following disclaimer.
#
# 2. Redistributions in binary form must reproduce the above copyright notice,
# this list of conditions and the following disclaimer in the documentation and/or
# other materials provided with the distribution.
#
# 3. Neither the name of the copyright holder nor the names of its contributors
# may be used to endorse or promote products derived from this software without
# specific prior written permission.
#
# THIS SOFTWARE IS PROVIDED BY THE COPYRIGHT HOLDERS AND CONTRIBUTORS "AS IS" AND
# ANY EXPRESS OR IMPLIED WARRANTIES, INCLUDING, BUT NOT LIMITED TO, THE IMPLIED
# WARRANTIES OF MERCHANTABILITY AND FITNESS FOR A PARTICULAR PURPOSE ARE
# DISCLAIMED. IN NO EVENT SHALL THE COPYRIGHT HOLDER OR CONTRIBUTORS BE LIABLE FOR
# ANY DIRECT, INDIRECT, INCIDENTAL, SPECIAL, EXEMPLARY, OR CONSEQUENTIAL DAMAGES
# (INCLUDING, BUT NOT LIMITED TO, PROCUREMENT OF SUBSTITUTE GOODS OR SERVICES;
# LOSS OF USE, DATA, OR PROFITS; OR BUSINESS INTERRUPTION) HOWEVER CAUSED AND ON
# ANY THEORY OF LIABILITY, WHETHER IN CONTRACT, STRICT LIABILITY, OR TORT
# (INCLUDING NEGLIGENCE OR OTHERWISE) ARISING IN ANY WAY OUT OF THE USE OF THIS
# SOFTWARE, EVEN IF ADVISED OF THE POSSIBILITY OF SUCH DAMAGE.

import tensorflow as tf


def weight_variable(shape):
  """Create a weight variable with appropriate initialization."""
  initial = tf.truncated_normal(shape, stddev=0.1)
  return tf.Variable(initial)

def bias_variable(shape):
  """Create a bias variable with appropriate initialization."""
  initial = tf.constant(0.1, shape=shape)
  return tf.Variable(initial)

def variable_summaries(var, name):
  """Attach a lot of summaries to a Tensor."""
  with tf.name_scope('summaries'):
    mean = tf.reduce_mean(var)
    tf.summary.scalar('mean/' + name, mean)
    with tf.name_scope('stddev'):
      stddev = tf.sqrt(tf.reduce_sum(tf.square(var - mean)))
    tf.summary.scalar('sttdev/' + name, stddev)
    tf.summary.scalar('max/' + name, tf.reduce_max(var))
    tf.summary.scalar('min/' + name, tf.reduce_min(var))
    tf.summary.histogram(name, var)


def nn_layer(input_tensor, input_dim, output_dim, layer_name, act=tf.nn.relu,is_training=True,use_batch_norm=True):
  """Reusable code for making a simple neural net layer.

  It does a matrix multiply, bias add, and then uses relu to nonlinearize.
  It also sets up name scoping so that the resultant graph is easy to read,
  and adds a number of summary ops.
  """
  # Adding a name scope ensures logical grouping of the layers in the graph.
  with tf.name_scope(layer_name):
    # This Variable will hold the state of the weights for the layer
    with tf.name_scope('weights'):
      weights = weight_variable([input_dim, output_dim])
      variable_summaries(weights, layer_name + '/weights')
    with tf.name_scope('biases'):
      biases = bias_variable([output_dim])
      variable_summaries(biases, layer_name + '/biases')
    with tf.name_scope('Wx_plus_b'):
      preactivate = tf.matmul(input_tensor, weights) + biases
      tf.summary.histogram(layer_name + '/pre_activations', preactivate)
    if use_batch_norm:
      with tf.name_scope('batch_norm'):
        batch_norm = batch_norm_fc(preactivate,output_dim, phase_train=is_training,scope=layer_name+'_batch_norm')
        tf.summary.histogram(layer_name + '/batch_norm', batch_norm)

    else:
      batch_norm = preactivate
    if act:
        activations = act(batch_norm, name='activation')
    else:
        activations = batch_norm
    tf.summary.histogram(layer_name + '/activations', activations)
    return activations

def conv_layer(input_tensor, kernel_size_x, kernel_size_y,
               input_feat_maps, output_feat_maps, stride, layer_name, act=tf.nn.relu,is_training=True,use_batch_norm=True):
  """Reusable code for making a convolutional neural net layer.

  It does a matrix multiply, bias add, and then uses relu to nonlinearize.
  It also sets up name scoping so that the resultant graph is easy to read,
  and adds a number of summary ops.
  """
  # Adding a name scope ensures logical grouping of the layers in the graph.
  with tf.name_scope(layer_name):
    # This Variable will hold the state of the weights for the layer
    with tf.name_scope('weights'):
      weights = weight_variable([kernel_size_x,kernel_size_y,input_feat_maps,output_feat_maps])
      variable_summaries(weights, layer_name + '/weights')
    with tf.name_scope('biases'):
      biases = bias_variable([output_feat_maps])
      variable_summaries(biases, layer_name + '/biases')
    with tf.name_scope('Wx_plus_b'):
      preactivate = tf.nn.conv2d(input_tensor,weights,
                                 strides=[1,stride,stride,1],padding='SAME') + biases
      tf.summary.histogram(layer_name + '/pre_activations', preactivate)
    if use_batch_norm:
      with tf.name_scope('batch_norm'):
        batch_norm = batch_norm_conv(preactivate, output_feat_maps, phase_train=is_training,scope=layer_name+'_batch_norm')
        tf.summary.histogram(layer_name + '/batch_norm', batch_norm)
    else:
      batch_norm = preactivate
    if act:
        activations = act(batch_norm, name='activation')
    else:
        activations = batch_norm
    tf.summary.histogram(layer_name + '/activations', activations)
    return activations

def pool2_layer(x,layer_name):
    with tf.name_scope(layer_name):
      pooled_activations = tf.nn.max_pool(x,ksize=[1,2,2,1],strides=[1,2,2,1], padding = 'SAME')
      tf.summary.histogram(layer_name + '/activations', pooled_activations)
    return pooled_activations
def pool3_layer(x,layer_name):
    with tf.name_scope(layer_name):
      pooled_activations = tf.nn.max_pool(x,ksize=[1,3,3,1],strides=[1,2,2,1], padding = 'VALID')
      tf.summary.histogram(layer_name + '/activations', pooled_activations)
    return pooled_activations


def batch_norm_conv(x, n_out, phase_train, scope='bn'):
    """
    Batch normalization on convolutional maps.
    Args:
        x:           Tensor, 4D BHWD input maps
        n_out:       integer, depth of input maps
        phase_train: boolean tf.Varialbe, true indicates training phase
        scope:       string, variable scope
    Return:
        normed:      batch-normalized maps
    """
    with tf.variable_scope(scope):
        beta = tf.Variable(tf.constant(0.0, shape=[n_out]),
                                     name='beta', trainable=True)
        gamma = tf.Variable(tf.constant(1.0, shape=[n_out]),
                                      name='gamma', trainable=True)
        batch_mean, batch_var = tf.nn.moments(x, [0,1,2], name='moments')
        ema = tf.train.ExponentialMovingAverage(decay=0.5)

        def mean_var_with_update():
            ema_apply_op = ema.apply([batch_mean, batch_var])
            with tf.control_dependencies([ema_apply_op]):
                return tf.identity(batch_mean), tf.identity(batch_var)

        mean, var = tf.cond(phase_train,
                            mean_var_with_update,
                            lambda: (ema.average(batch_mean), ema.average(batch_var)))
        normed = tf.nn.batch_normalization(x, mean, var, beta, gamma, 1e-3)
    return normed

def batch_norm_fc(x, n_out, phase_train, scope='bn'):
    """
    Batch normalization on convolutional maps.
    Args:
        x:           Tensor, 4D BHWD input maps
        n_out:       integer, depth of input maps
        phase_train: boolean tf.Varialbe, true indicates training phase
        scope:       string, variable scope
    Return:
        normed:      batch-normalized maps
    """
    with tf.variable_scope(scope):
        beta = tf.Variable(tf.constant(0.0, shape=[n_out]),
                                     name='beta', trainable=True)
        gamma = tf.Variable(tf.constant(1.0, shape=[n_out]),
                                      name='gamma', trainable=True)
        batch_mean, batch_var = tf.nn.moments(x, [0], name='moments')
        ema = tf.train.ExponentialMovingAverage(decay=0.5)

        def mean_var_with_update():
            ema_apply_op = ema.apply([batch_mean, batch_var])
            with tf.control_dependencies([ema_apply_op]):
                return tf.identity(batch_mean), tf.identity(batch_var)

        mean, var = tf.cond(phase_train,
                            mean_var_with_update,
                            lambda: (ema.average(batch_mean), ema.average(batch_var)))
        normed = tf.nn.batch_normalization(x, mean, var, beta, gamma, 1e-3)
    return normed
