# Supplementary material for: Automated analysis of high‐content microscopy data with deep learning
Source: Mol Syst Biol. 2017 Apr 18;13(4):924. doi: 10.15252/msb.20177551 (PMC5408780; doi:10.15252/msb.20177551)
Supplement: Supplementary file 5 — Code EV1 [file MSB-13-924-s005.zip › Computer_Code_EV1/sample_image/SQL_data.csv]

	cscreen	ImageNumber	Image_FileName_GFP	Image_FileName_RFP	Image_FileName_overlay	nwellidf	cells_Location_Center_X	cells_Location_Center_Y	cells_AreaShape_Area	cells_AreaShape_Eccentricity	cells_AreaShape_EulerNumber	cells_AreaShape_Extent	cells_AreaShape_FormFactor	cells_AreaShape_MajorAxisLength	cells_AreaShape_MinorAxisLenght	cells_AreaShape_Orientation	cells_AreaShape_Perimeter	cells_AreaShape_Solidarity	cells_Intensity_IntegratedIntensity_GFP	cells_Intensity_MeanIntensity_GFP	cells_Intensity_StdIntensity_GFP	cells_Intensity_MinIntensity_GFP	cells_Intensity_MaxIntensity_GFP	cells_Intensity_IntegratedIntensityE_GFP
43430	rap0	653	plate01/007020000_1	plate01/007020000_2	plate01/007020000_1overlay	164	69.0454	179.591	2664	0.891222	1	0.536016	0.532368	90.777	41.1735	42.4624	249.765	0.862415	0.917754	0.000344502	0.00013497	0.000106813	0.00131228	0.0576791
43431	rap0	653	plate01/007020000_1	plate01/007020000_2	plate01/007020000_1overlay	164	106.552	57.4965	860	0.420451	1	0.723906	0.841492	34.8061	31.5801	-83.032	112.326	0.957684	0.296239	0.000344464	0.00012845	0.000106813	0.000976577	0.0315404
43432	rap0	653	plate01/007020000_1	plate01/007020000_2	plate01/007020000_1overlay	164	122.911	493.602	1978	0.847182	1	0.578025	0.465547	71.2654	37.8635	-48.4902	230.066	0.846384	0.984283	0.000497615	0.000354259	0.000137331	0.00267033	0.0624247
43433	rap0	653	plate01/007020000_1	plate01/007020000_2	plate01/007020000_1overlay	164	124.012	23.1483	1436	0.63298	1	0.710539	0.817867	48.8026	37.7814	32.5353	147.539	0.957972	0.553918	0.000385737	0.000161287	7.62951e-05	0.00106813	0.0401007
43434	rap0	653	plate01/007020000_1	plate01/007020000_2	plate01/007020000_1overlay	164	124.231	449.2	1318	0.624635	1	0.742117	0.758072	46.5549	36.3555	10.2083	146.811	0.940086	0.522988	0.000396804	0.000130576	0.00015259	0.000991836	0.046006
43435	rap0	653	plate01/007020000_1	plate01/007020000_2	plate01/007020000_1overlay	164	153.436	77.2344	1967	0.910222	1	0.503584	0.511194	83.8031	34.7046	47.5539	218.894	0.840958	0.719432	0.000365751	0.000191963	0.000106813	0.00140383	0.0552682
43436	rap0	653	plate01/007020000_1	plate01/007020000_2	plate01/007020000_1overlay	164	163.856	470.743	2641	0.639519	1	0.502473	0.408859	75.0883	57.726	-59.3744	283.907	0.777909	1.20684	0.000456962	0.000357258	0.000122072	0.00303655	0.0754559
43437	rap0	653	plate01/007020000_1	plate01/007020000_2	plate01/007020000_1overlay	164	207.304	540.147	3007	0.791655	1	0.550027	0.468239	87.1474	53.2443	35.7437	283.078	0.815568	1.10593	0.000367785	0.000262066	7.62951e-05	0.00260929	0.0641489
43438	rap0	653	plate01/007020000_1	plate01/007020000_2	plate01/007020000_1overlay	164	206.645	444.524	2086	0.819864	1	0.626426	0.571663	71.3106	40.8294	77.4211	213.137	0.910917	0.735241	0.000352464	0.000180464	0.000137331	0.00213626	0.0569619
43439	rap0	653	plate01/007020000_1	plate01/007020000_2	plate01/007020000_1overlay	164	236.55	585.486	1895	0.908057	1	0.519463	0.570322	80.2437	33.6098	52.8383	203.338	0.870864	0.730739	0.000385614	0.000339601	0.000106813	0.00280766	0.047364
43440	rap0	653	plate01/007020000_1	plate01/007020000_2	plate01/007020000_1overlay	164	241.119	380.443	1999	0.597123	1	0.739549	0.853976	56.4966	45.3188	36.9238	170.51	0.973223	0.66894	0.000334637	0.00015445	0.000106813	0.0021973	0.0478523
43441	rap0	653	plate01/007020000_1	plate01/007020000_2	plate01/007020000_1overlay	164	234.703	121.363	1193	0.526307	1	0.770672	0.870592	42.3314	35.9942	79.2877	130.225	0.973083	0.359564	0.000301394	5.77617e-05	0.000122072	0.000595102	0.0276646
43442	rap0	653	plate01/007020000_1	plate01/007020000_2	plate01/007020000_1overlay	164	246.181	334.465	905	0.602468	1	0.748553	0.863829	38.1033	30.4118	-78.4344	113.74	0.963791	0.432715	0.000478139	0.000535485	0.000137331	0.00389105	0.0407416
43443	rap0	653	plate01/007020000_1	plate01/007020000_2	plate01/007020000_1overlay	164	321.799	865.103	2929	0.764559	1	0.615595	0.544328	82.5533	53.21	-24.0726	259.037	0.838774	1.06632	0.000364055	0.00013029	0.000122072	0.00137331	0.0648661
43444	rap0	653	plate01/007020000_1	plate01/007020000_2	plate01/007020000_1overlay	164	315.593	823.556	1564	0.680492	1	0.638367	0.690738	52.8299	38.7114	48.2165	167.681	0.927639	0.653544	0.000417867	0.00012445	0.000183108	0.0010071	0.046891
43445	rap0	653	plate01/007020000_1	plate01/007020000_2	plate01/007020000_1overlay	164	310.703	765.593	1201	0.588201	1	0.752506	0.881031	43.5303	35.2036	59.9891	129.882	0.973258	0.379034	0.000315599	7.64807e-05	0.000106813	0.000701915	0.0280613
43446	rap0	653	plate01/007020000_1	plate01/007020000_2	plate01/007020000_1overlay	164	321.812	52.8358	1206	0.553084	1	0.75375	0.872273	42.9961	35.8211	-43.6144	130.811	0.972581	0.506844	0.000420268	0.000257035	0.000137331	0.00205997	0.0407416
43447	rap0	653	plate01/007020000_1	plate01/007020000_2	plate01/007020000_1overlay	164	319.199	172.065	772	0.697944	1	0.745174	0.811673	37.2776	26.6964	-67.0208	108.326	0.957816	0.29456	0.000381555	0.000329876	0.000137331	0.00209049	0.0421607
43448	rap0	653	plate01/007020000_1	plate01/007020000_2	plate01/007020000_1overlay	164	339.901	87.288	2420	0.87033	1	0.566745	0.61305	82.7514	40.7525	54.9301	221.723	0.890361	1.02181	0.000422234	0.000518747	0.000106813	0.00450141	0.0498207
43449	rap0	653	plate01/007020000_1	plate01/007020000_2	plate01/007020000_1overlay	164	337.145	215.614	1402	0.615949	1	0.743372	0.745675	47.9832	37.8005	-67.8557	152.711	0.939678	0.407935	0.000290966	5.77329e-05	0.000122072	0.000503548	0.0314183
43450	rap0	653	plate01/007020000_1	plate01/007020000_2	plate01/007020000_1overlay	164	372.936	784.645	1212	0.250223	1	0.776923	0.868873	39.9647	38.6934	38.8387	131.397	0.971933	0.389654	0.000321497	7.19706e-05	7.62951e-05	0.000579843	0.0272831
43451	rap0	653	plate01/007020000_1	plate01/007020000_2	plate01/007020000_1overlay	164	446.84	271.576	2876	0.763519	1	0.579839	0.450144	82.2148	53.0932	-12.0402	282.35	0.843402	1.12261	0.000390336	0.000433783	0.000106813	0.00444038	0.0691844
43452	rap0	653	plate01/007020000_1	plate01/007020000_2	plate01/007020000_1overlay	164	439.783	462.823	1961	0.902098	1	0.510677	0.394933	83.4778	36.0233	-41.4956	248.794	0.810666	0.704814	0.000359416	0.000185656	0.000106813	0.0015259	0.0571756
43453	rap0	653	plate01/007020000_1	plate01/007020000_2	plate01/007020000_1overlay	164	437.46	29.9508	2072	0.288906	1	0.687003	0.705611	53.2236	50.9541	39.8738	191.095	0.917626	0.858549	0.000414358	0.000135773	0.000122072	0.00314336	0.0574655
43454	rap0	653	plate01/007020000_1	plate01/007020000_2	plate01/007020000_1overlay	164	451.158	695.985	1819	0.878463	1	0.516761	0.565412	74.024	35.3695	-36.4277	200.066	0.870335	0.694087	0.000381576	0.000359456	0.000122072	0.0028687	0.0504158
43455	rap0	653	plate01/007020000_1	plate01/007020000_2	plate01/007020000_1overlay	164	455.364	604.538	871	0.581177	1	0.764035	0.855916	36.9898	30.1014	-82.5174	112.083	0.966704	0.405753	0.000465847	0.000501532	0.000122072	0.00370794	0.0503243
43456	rap0	653	plate01/007020000_1	plate01/007020000_2	plate01/007020000_1overlay	164	487.058	50.8947	2383	0.550165	1	0.718854	0.780682	60.7421	50.723	-8.74076	194.853	0.954728	2.04959	0.000860089	0.00163363	0.000122072	0.0127108	0.103258
43457	rap0	653	plate01/007020000_1	plate01/007020000_2	plate01/007020000_1overlay	164	485.571	582.525	1626	0.573346	1	0.724599	0.802064	50.3714	41.2699	-20.5566	158.61	0.96213	0.530755	0.000326417	9.35217e-05	0.000137331	0.00148013	0.038941
43458	rap0	653	plate01/007020000_1	plate01/007020000_2	plate01/007020000_1overlay	164	502.589	883.934	1476	0.901539	1	0.527143	0.569688	69.166	29.9281	-50.4219	179.439	0.867725	0.592355	0.000401325	0.000367199	0.000137331	0.00274662	0.0496376
43459	rap0	653	plate01/007020000_1	plate01/007020000_2	plate01/007020000_1overlay	164	514.601	977.666	1586	0.576987	1	0.61	0.602661	50.0628	40.889	46.8504	180.853	0.894025	0.652262	0.000411262	0.000319042	0.000137331	0.00334173	0.0818494
43460	rap0	653	plate01/007020000_1	plate01/007020000_2	plate01/007020000_1overlay	164	529.02	583.526	860	0.545022	1	0.726351	0.855459	36.2352	30.3804	4.3153	111.397	0.965208	0.314763	0.000366004	0.000293861	0.000122072	0.00222782	0.0415198
43461	rap0	653	plate01/007020000_1	plate01/007020000_2	plate01/007020000_1overlay	164	551.063	965.243	727	0.227018	1	0.709961	0.772618	31.0251	30.215	-70.482	107.74	0.942931	0.316808	0.000435774	0.000357239	0.000106813	0.00262455	0.0569009
43462	rap0	653	plate01/007020000_1	plate01/007020000_2	plate01/007020000_1overlay	164	572.857	582.621	1262	0.486506	1	0.754785	0.898122	42.9316	37.5084	-3.36772	131.882	0.979814	0.387869	0.000307345	6.03081e-05	0.000122072	0.000518807	0.0255131
43463	rap0	653	plate01/007020000_1	plate01/007020000_2	plate01/007020000_1overlay	164	571.101	28.4918	972	0.577467	1	0.733032	0.846052	39.0448	31.8767	-66.5994	119.154	0.965243	0.564935	0.000581209	0.000825099	0.000106813	0.00645457	0.0627146
43464	rap0	653	plate01/007020000_1	plate01/007020000_2	plate01/007020000_1overlay	164	576.967	690.33	1268	0.28534	1	0.773171	0.905696	41.0667	39.3594	81.1948	131.64	0.979907	0.420203	0.00033139	8.26895e-05	0.000122072	0.000534066	0.0243076
43465	rap0	653	plate01/007020000_1	plate01/007020000_2	plate01/007020000_1overlay	164	602.984	206.578	1596	0.650512	1	0.778537	0.880981	51.7936	39.337	72.0918	149.882	0.977941	0.504479	0.000316089	8.56417e-05	0.000122072	0.000808728	0.0287022
43466	rap0	653	plate01/007020000_1	plate01/007020000_2	plate01/007020000_1overlay	164	602.269	629.589	542	0.72727	1	0.672457	0.693759	32.0925	22.0267	30.8238	98.0833	0.918644	0.174609	0.000322157	0.000202515	0.000137331	0.00177005	0.0343023
43467	rap0	653	plate01/007020000_1	plate01/007020000_2	plate01/007020000_1overlay	164	617.466	272.705	1611	0.927292	1	0.450629	0.382571	79.183	29.6412	-52.5394	229.037	0.818182	0.559472	0.000347282	0.000196092	0.000122072	0.00180056	0.0685435
43468	rap0	653	plate01/007020000_1	plate01/007020000_2	plate01/007020000_1overlay	164	611.737	358.808	1632	0.857447	1	0.681704	0.573115	67.1166	34.5364	82.7713	188.167	0.875536	0.717418	0.000439594	0.0004612	0.000106813	0.0027924	0.0631266
43469	rap0	653	plate01/007020000_1	plate01/007020000_2	plate01/007020000_1overlay	164	629.069	736.535	2346	0.880816	1	0.561782	0.619554	83.5783	39.5709	30.2305	217.137	0.877666	0.948089	0.00040413	0.000323859	9.15541e-05	0.00247196	0.0437476
43470	rap0	653	plate01/007020000_1	plate01/007020000_2	plate01/007020000_1overlay	164	642.036	919.508	2690	0.888433	1	0.560417	0.559068	91.1671	41.8462	-25.9004	244.894	0.862456	1.20378	0.000447503	0.00046874	0.000122072	0.00392157	0.0627756
43471	rap0	653	plate01/007020000_1	plate01/007020000_2	plate01/007020000_1overlay	164	636.984	956.358	1458	0.574011	1	0.72	0.808479	47.7291	39.0829	41.7367	149.539	0.954188	0.538643	0.00036944	9.20215e-05	0.000137331	0.00062562	0.0373388
43472	rap0	653	plate01/007020000_1	plate01/007020000_2	plate01/007020000_1overlay	164	641.253	611.384	1455	0.560681	1	0.721726	0.872259	47.4032	39.2514	24.7678	143.782	0.971295	0.444862	0.000305747	5.85179e-05	0.00015259	0.000488289	0.0294347
43473	rap0	653	plate01/007020000_1	plate01/007020000_2	plate01/007020000_1overlay	164	660.186	223.319	2227	0.606231	1	0.581766	0.435167	67.4325	53.6283	-89.6774	252.593	0.802233	1.0197	0.00045788	0.000572126	4.57771e-05	0.00492866	0.0667124
43474	rap0	653	plate01/007020000_1	plate01/007020000_2	plate01/007020000_1overlay	164	668.637	892.574	1677	0.651017	1	0.690123	0.693359	53.2709	40.436	-66.8888	173.338	0.944789	1.01479	0.00060512	0.00046183	0.000137331	0.00236515	0.0465705
43475	rap0	653	plate01/007020000_1	plate01/007020000_2	plate01/007020000_1overlay	164	674.193	814.832	1494	0.514582	1	0.754545	0.863306	47.1742	40.4491	-40.046	146.468	0.97456	0.693721	0.000464338	0.000542869	0.000122072	0.00460822	0.0754406
43476	rap0	653	plate01/007020000_1	plate01/007020000_2	plate01/007020000_1overlay	164	672.36	686.744	1201	0.528636	1	0.769872	0.912018	42.483	36.0616	46.1856	127.64	0.980408	0.390524	0.000325166	0.000104778	0.000137331	0.000991836	0.0343481
43477	rap0	653	plate01/007020000_1	plate01/007020000_2	plate01/007020000_1overlay	164	689.002	174.53	1381	0.468249	1	0.784659	0.889087	44.6694	39.4698	-24.581	138.711	0.977353	0.479194	0.000346991	0.000207213	0.000106813	0.00202945	0.0386206
43478	rap0	653	plate01/007020000_1	plate01/007020000_2	plate01/007020000_1overlay	164	689.372	264.454	1117	0.543023	1	0.775694	0.890228	41.1966	34.5935	-14.3655	124.569	0.974695	0.525063	0.000470065	0.000253798	0.000122072	0.00173953	0.024918
43479	rap0	653	plate01/007020000_1	plate01/007020000_2	plate01/007020000_1overlay	164	696.273	848.114	843	0.150152	1	0.729239	0.863828	33.031	32.6565	-36.5171	109.74	0.966743	0.480247	0.000569688	0.000528232	0.000106813	0.00300603	0.054078
43480	rap0	653	plate01/007020000_1	plate01/007020000_2	plate01/007020000_1overlay	164	723.342	663.442	1985	0.870421	1	0.659468	0.602878	75.7103	37.2728	76.0637	202.409	0.872144	0.846113	0.000426253	0.000448435	0.000106813	0.00350958	0.0457618
43481	rap0	653	plate01/007020000_1	plate01/007020000_2	plate01/007020000_1overlay	164	791.297	200.444	2170	0.859421	1	0.523144	0.523474	79.9994	40.9012	-37.5194	227.238	0.834615	0.871229	0.000401488	0.000501588	7.62951e-05	0.00402838	0.0585794
43482	rap0	653	plate01/007020000_1	plate01/007020000_2	plate01/007020000_1overlay	164	773.392	288.247	1028	0.494057	1	0.753114	0.879054	38.853	33.7799	-79.7475	120.225	0.972564	0.351202	0.000341636	0.000173021	0.000106813	0.00123598	0.0402991
43483	rap0	653	plate01/007020000_1	plate01/007020000_2	plate01/007020000_1overlay	164	788.875	761.199	1443	0.633176	1	0.729525	0.85407	48.7742	37.7516	56.3831	144.711	0.971063	0.452384	0.000313503	0.000110018	7.62951e-05	0.00117494	0.0371252
43484	rap0	653	plate01/007020000_1	plate01/007020000_2	plate01/007020000_1overlay	164	832.572	709.99	1819	0.458546	1	0.77735	0.862643	51.1931	45.4939	-89.1192	161.782	0.974812	0.618585	0.000340069	0.000117583	0.000106813	0.00131228	0.0431983
43485	rap0	653	plate01/007020000_1	plate01/007020000_2	plate01/007020000_1overlay	164	828.795	649.938	1270	0.652765	1	0.766908	0.865252	46.2418	35.031	86.7806	134.811	0.967988	0.446448	0.000351534	0.000204108	0.000106813	0.00167849	0.0326238
43486	rap0	653	plate01/007020000_1	plate01/007020000_2	plate01/007020000_1overlay	164	829.16	754.002	851	0.644808	1	0.741935	0.832686	37.7341	28.8419	-25.8187	112.326	0.960497	0.278553	0.000327325	0.000176455	0.000122072	0.00128176	0.0326543
43487	rap0	653	plate01/007020000_1	plate01/007020000_2	plate01/007020000_1overlay	164	846.691	913.35	1927	0.849346	1	0.659932	0.592063	70.7078	37.3221	-84.0067	201.238	0.895446	0.708659	0.000367753	0.000178991	0.000106813	0.00155642	0.0471656
43488	rap0	653	plate01/007020000_1	plate01/007020000_2	plate01/007020000_1overlay	164	855.076	673.727	838	0.598713	1	0.727431	0.858705	36.5853	29.3035	24.7129	109.74	0.965438	0.451545	0.000538836	0.000508547	0.000137331	0.00355535	0.0355077
43489	rap0	653	plate01/007020000_1	plate01/007020000_2	plate01/007020000_1overlay	164	914.285	666.36	2089	0.370004	1	0.746071	0.801077	53.6776	49.8681	7.12144	180.024	0.960018	0.706218	0.000338065	8.66943e-05	9.15541e-05	0.000732433	0.0386511
43490	rap0	653	plate01/007020000_1	plate01/007020000_2	plate01/007020000_1overlay	164	942.803	700.195	1484	0.570826	1	0.701655	0.810236	48.1308	39.5188	29.0674	150.711	0.948243	0.516442	0.000348006	9.18243e-05	0.000106813	0.000671397	0.0349126
43491	rap0	653	plate01/007020000_1	plate01/007020000_2	plate01/007020000_1overlay	164	957.764	664.599	1060	0.635568	1	0.753912	0.841545	41.9614	32.3961	-42.4465	124.811	0.964513	0.396277	0.000373846	0.00026985	7.62951e-05	0.00189212	0.0438697
43492	rap0	653	plate01/007020000_1	plate01/007020000_2	plate01/007020000_1overlay	164	991.878	229.884	2050	0.855703	1	0.597319	0.519982	75.4173	39.026	-29.5963	221.581	0.868644	0.962142	0.000469338	0.000590197	7.62951e-05	0.00404364	0.0735943
43493	rap0	653	plate01/007020000_1	plate01/007020000_2	plate01/007020000_1overlay	164	980.935	65.0759	1067	0.293229	1	0.75889	0.903649	37.736	36.0772	-26.0238	120.811	0.974429	0.416648	0.000390485	0.000185518	6.10361e-05	0.000976577	0.0224308
43494	rap0	653	plate01/007020000_1	plate01/007020000_2	plate01/007020000_1overlay	164	985.335	505.005	1202	0.458841	1	0.75125	0.877159	41.5802	36.9448	50.6135	130.225	0.970137	0.401328	0.000333883	0.000175771	9.15541e-05	0.0019379	0.0417182
43495	rap0	653	plate01/007020000_1	plate01/007020000_2	plate01/007020000_1overlay	164	998.776	118.951	1216	0.380391	1	0.741463	0.82673	41.0767	37.9888	58.8774	134.953	0.960506	0.377813	0.000310702	7.3839e-05	0.000106813	0.000717174	0.0273136
43496	rap0	653	plate01/007020000_1	plate01/007020000_2	plate01/007020000_1overlay	164	998.952	468.38	870	0.501972	1	0.7585	0.891496	35.8381	30.9958	-89.1176	109.74	0.970982	0.287739	0.000330735	0.000193372	9.15541e-05	0.00138857	0.0261997
43497	rap0	653	plate01/007020000_1	plate01/007020000_2	plate01/007020000_1overlay	164	1018.56	603.019	2103	0.852939	1	0.572712	0.583459	75.789	39.5627	30.5696	211.823	0.884729	0.707149	0.000336257	0.000206208	6.10361e-05	0.00199893	0.0437629
43498	rap0	653	plate01/007020000_1	plate01/007020000_2	plate01/007020000_1overlay	164	1017.62	494.112	654	0.4063	1	0.807407	0.891528	30.2823	27.6701	8.6495	95.0122	0.970326	0.318532	0.000487052	0.000558386	7.62951e-05	0.00292973	0.0491341
43499	rap0	653	plate01/007020000_1	plate01/007020000_2	plate01/007020000_1overlay	164	1033.29	110.799	715	0.582178	1	0.729592	0.809926	33.6278	27.3415	9.39258	104.326	0.943272	0.407309	0.000569663	0.000697733	0.000137331	0.00352483	0.0348669
43500	rap0	653	plate01/007020000_1	plate01/007020000_2	plate01/007020000_1overlay	164	1037.56	738.897	1858	0.850411	1	0.59839	0.573612	70.6141	37.1514	71.5108	200.752	0.877243	0.666636	0.000358792	0.000174585	0.000122072	0.00157168	0.0469215
43501	rap0	653	plate01/007020000_1	plate01/007020000_2	plate01/007020000_1overlay	164	1046.03	195.499	2413	0.881957	1	0.521843	0.574947	86.915	40.9656	-44.7951	228.652	0.855067	0.853849	0.000353854	0.00031364	9.15541e-05	0.00300603	0.0533608
43502	rap0	653	plate01/007020000_1	plate01/007020000_2	plate01/007020000_1overlay	164	1039.26	232.23	1139	0.543533	1	0.750824	0.849394	41.6336	34.9468	72.7912	128.811	0.961993	0.361746	0.000317599	8.09362e-05	0.000106813	0.000640879	0.026276
43503	rap0	653	plate01/007020000_1	plate01/007020000_2	plate01/007020000_1overlay	164	1039.77	550.512	1157	0.297246	1	0.761184	0.85191	39.3533	37.5746	-15.0058	129.64	0.970638	0.377157	0.000325979	8.90963e-05	0.000106813	0.00062562	0.0275578
43504	rap0	653	plate01/007020000_1	plate01/007020000_2	plate01/007020000_1overlay	164	1054.56	618.384	1227	0.504218	1	0.713372	0.844469	42.5882	36.7782	-57.8996	134.125	0.961599	0.473136	0.000385604	0.000207072	9.15541e-05	0.00213626	0.0364385
43505	rap0	653	plate01/007020000_1	plate01/007020000_2	plate01/007020000_1overlay	164	1078.11	574.848	1898	0.498225	1	0.732253	0.829091	52.9519	45.9118	-16.0823	168.61	0.95907	0.687327	0.000362132	0.000114466	0.000122072	0.0010071	0.0437934
43506	rap0	653	plate01/007020000_1	plate01/007020000_2	plate01/007020000_1overlay	164	1071.71	772.034	1100	0.282403	1	0.74224	0.889796	38.2486	36.6917	-65.413	123.64	0.970874	0.452705	0.00041155	0.000148096	0.000106813	0.0009308	0.0253605
43507	rap0	653	plate01/007020000_1	plate01/007020000_2	plate01/007020000_1overlay	164	1070.84	533.916	867	0.431396	1	0.774107	0.82611	35.1172	31.6815	85.0109	113.841	0.953795	0.321447	0.000370757	0.000130271	0.000137331	0.000961318	0.0339055
43508	rap0	653	plate01/007020000_1	plate01/007020000_2	plate01/007020000_1overlay	164	1120.43	261.724	2343	0.789199	1	0.531534	0.446244	74.1357	45.5295	26.1828	255.865	0.840387	1.32177	0.000564134	0.000799325	9.15541e-05	0.00669871	0.0563058
43509	rap0	653	plate01/007020000_1	plate01/007020000_2	plate01/007020000_1overlay	164	1103.69	296.356	1023	0.750635	1	0.652423	0.614485	45.6557	30.1655	10.7345	143.64	0.896582	0.335393	0.000327853	7.72736e-05	0.000106813	0.000534066	0.0337835
43510	rap0	653	plate01/007020000_1	plate01/007020000_2	plate01/007020000_1overlay	164	1124.85	148.399	2687	0.83057	1	0.582232	0.614137	82.2765	45.8209	38.5221	233.48	0.890325	0.944305	0.000351435	0.000227765	7.62951e-05	0.00222782	0.0500343
43511	rap0	653	plate01/007020000_1	plate01/007020000_2	plate01/007020000_1overlay	164	1136.58	206.35	1124	0.578805	1	0.720513	0.869308	41.9578	34.2152	46.8115	126.468	0.971478	0.488838	0.000434909	0.000390263	9.15541e-05	0.0031281	0.0470588
43512	rap0	653	plate01/007020000_1	plate01/007020000_2	plate01/007020000_1overlay	164	1146.23	559.437	875	0.286744	1	0.735294	0.861378	34.1638	32.7291	-47.0216	111.983	0.965784	0.294697	0.000336797	8.17375e-05	7.62951e-05	0.000579843	0.0242618
43513	rap0	653	plate01/007020000_1	plate01/007020000_2	plate01/007020000_1overlay	164	1169.74	175.883	2348	0.604852	1	0.673938	0.746402	62.5585	49.8177	-4.93663	197.823	0.940705	0.762203	0.000324618	9.19471e-05	7.62951e-05	0.00102235	0.0419318
43514	rap0	653	plate01/007020000_1	plate01/007020000_2	plate01/007020000_1overlay	164	1182.24	580.776	1819	0.763172	1	0.590584	0.455004	64.2655	41.5281	1.13865	223.137	0.829079	0.623728	0.000342896	0.00010259	0.000122072	0.000823987	0.0505074
43515	rap0	653	plate01/007020000_1	plate01/007020000_2	plate01/007020000_1overlay	164	1173.7	813.033	1165	0.924803	1	0.511414	0.247997	67.6691	25.7445	73.6539	241.966	0.755023	0.681056	0.000584597	0.000552335	0.00015259	0.00354009	0.0998093
43516	rap0	653	plate01/007020000_1	plate01/007020000_2	plate01/007020000_1overlay	164	1228.45	779.921	2286	0.919148	1	0.478343	0.366952	91.1306	35.8974	59.24	278.794	0.787733	1.28283	0.000561166	0.000587966	3.0518e-05	0.0039826	0.0715038
43517	rap0	653	plate01/007020000_1	plate01/007020000_2	plate01/007020000_1overlay	164	1242.14	817.294	1318	0.351164	1	0.696617	0.687384	42.593	39.8804	17.9059	154.225	0.912742	0.522576	0.000396491	0.000158643	0.000106813	0.00131228	0.0500954
43518	rap0	653	plate01/007020000_1	plate01/007020000_2	plate01/007020000_1overlay	164	1249.54	564.477	1992	0.489025	1	0.739147	0.838501	54.0322	47.1306	27.2274	171.782	0.96746	0.739925	0.000371448	0.000214616	6.10361e-05	0.00205997	0.0550698
43519	rap0	653	plate01/007020000_1	plate01/007020000_2	plate01/007020000_1overlay	164	1276.79	798.108	3229	0.877078	1	0.557204	0.38129	96.1601	46.1903	-73.3617	325.22	0.830291	1.37658	0.000426317	0.000227552	4.57771e-05	0.00163272	0.0873274
43520	rap0	653	plate01/007020000_1	plate01/007020000_2	plate01/007020000_1overlay	164	1280.08	588.255	1316	0.781377	1	0.653426	0.606514	52.7261	32.9042	68.7234	164.125	0.890392	0.578088	0.000439277	0.000406002	6.10361e-05	0.00358587	0.0475776
43521	rap0	653	plate01/007020000_1	plate01/007020000_2	plate01/007020000_1overlay	164	1302.78	131.806	3075	0.801658	1	0.628706	0.551233	83.0263	49.6317	34.6035	263.765	0.882353	1.02963	0.00033484	0.000185307	3.0518e-05	0.00138857	0.0444343
43522	rap0	653	plate01/007020000_1	plate01/007020000_2	plate01/007020000_1overlay	164	1331.78	733.853	421	0.893995	1	0.649691	0.49787	35.2935	15.8142	-89.5469	102.083	0.814313	0.150225	0.000356829	0.000154994	3.0518e-05	0.000854505	0.0193484
43523	rap0	654	plate01/007020000_3	plate01/007020000_4	plate01/007020000_3overlay	164	25.2004	636.962	913	0.404753	1	0.767227	0.912113	35.7015	32.6464	32.529	111.154	0.976471	0.316457	0.000346612	7.25067e-05	0.000137331	0.000564584	0.0288853
43524	rap0	654	plate01/007020000_3	plate01/007020000_4	plate01/007020000_3overlay	164	25.5306	172.374	735	0.554362	1	0.765625	0.879166	33.5955	27.9607	54.6628	101.497	0.974801	0.307912	0.000418928	0.000201046	0.000137331	0.0011902	0.0356146
43525	rap0	654	plate01/007020000_3	plate01/007020000_4	plate01/007020000_3overlay	164	54.3725	303.384	1420	0.580599	1	0.771739	0.817851	47.2301	38.4543	-74.7435	146.711	0.957519	0.741054	0.000521869	0.000306496	0.000122072	0.00170901	0.0437476
43526	rap0	654	plate01/007020000_3	plate01/007020000_4	plate01/007020000_3overlay	164	52.2925	344.276	1036	0.533673	1	0.74	0.727084	39.9142	33.755	73.8451	132.811	0.922529	0.406943	0.000392802	0.000132969	0.000106813	0.000946059	0.0428779
43527	rap0	654	plate01/007020000_3	plate01/007020000_4	plate01/007020000_3overlay	164	61.0206	205.919	1800	0.728957	1	0.621118	0.576998	61.2099	41.9018	-85.7344	196.995	0.879765	0.628641	0.000349245	0.000115394	9.15541e-05	0.00105287	0.0500496
43528	rap0	654	plate01/007020000_3	plate01/007020000_4	plate01/007020000_3overlay	164	69.9648	760.792	1136	0.527105	1	0.731017	0.798465	41.3479	35.1375	17.5544	132.711	0.96027	0.386374	0.000340118	0.00010607	7.62951e-05	0.00102235	0.0383001
43529	rap0	654	plate01/007020000_3	plate01/007020000_4	plate01/007020000_3overlay	164	71.3637	36.7319	910	0.56464	1	0.764706	0.842594	37.6099	31.0408	50.268	115.497	0.962963	0.38996	0.000428527	0.00029128	0.000137331	0.00227359	0.0453956
43530	rap0	654	plate01/007020000_3	plate01/007020000_4	plate01/007020000_3overlay	164	97.2694	309.943	1867	0.622169	1	0.699775	0.654944	56.0962	43.9167	21.9133	188.267	0.906751	0.7729	0.00041398	0.000278406	0.000137331	0.00192264	0.0546731
43531	rap0	654	plate01/007020000_3	plate01/007020000_4	plate01/007020000_3overlay	164	84.4425	349.483	1105	0.534719	1	0.770035	0.702032	41.0762	34.7106	-79.7048	139.64	0.927792	0.429191	0.000388408	0.000200121	0.000122072	0.00151064	0.0466773
43532	rap0	654	plate01/007020000_3	plate01/007020000_4	plate01/007020000_3overlay	164	106.229	189.844	1685	0.804622	1	0.603294	0.658884	62.487	37.104	54.1267	178.267	0.8958	0.611109	0.000362676	0.000188618	9.15541e-05	0.00148013	0.0406653
43533	rap0	654	plate01/007020000_3	plate01/007020000_4	plate01/007020000_3overlay	164	118.533	665.21	1509	0.586209	1	0.683424	0.703354	48.9434	39.652	43.3433	163.196	0.941948	0.487282	0.000322917	6.32611e-05	0.000137331	0.000564584	0.0383917
43534	rap0	654	plate01/007020000_3	plate01/007020000_4	plate01/007020000_3overlay	164	126.166	800.308	2331	0.527901	1	0.670406	0.697537	59.3399	50.3977	-32.0985	203.924	0.934643	1.05216	0.000451375	0.000314128	0.000167849	0.00271611	0.0805524
43535	rap0	654	plate01/007020000_3	plate01/007020000_4	plate01/007020000_3overlay	164	131.334	386.415	1403	0.486871	1	0.758789	0.877935	45.2945	39.5636	-45.707	140.711	0.974983	0.442618	0.00031548	7.12173e-05	0.000106813	0.000915541	0.0343633
43536	rap0	654	plate01/007020000_3	plate01/007020000_4	plate01/007020000_3overlay	164	137.666	873.458	2310	0.704236	1	0.603922	0.613571	65.6482	46.6079	-87.4255	216.51	0.906593	1.25435	0.00054301	0.000457278	0.000122072	0.00320439	0.0677348
43537	rap0	654	plate01/007020000_3	plate01/007020000_4	plate01/007020000_3overlay	164	146.92	723.516	1957	0.857483	1	0.556124	0.530491	74.5358	38.3496	63.4181	214.309	0.870165	0.768978	0.000392937	0.000179812	0.000122072	0.00151064	0.0526436
43538	rap0	654	plate01/007020000_3	plate01/007020000_4	plate01/007020000_3overlay	164	142.804	182.484	855	0.20175	1	0.739619	0.872298	33.384	32.6975	-57.8935	109.983	0.96829	0.315846	0.000369411	0.000130343	0.000106813	0.00077821	0.0259709
43539	rap0	654	plate01/007020000_3	plate01/007020000_4	plate01/007020000_3overlay	164	140.765	427.555	908	0.583833	1	0.751034	0.854312	37.8332	30.7158	-84.665	114.569	0.968017	0.368902	0.00040628	0.000257194	0.00015259	0.00199893	0.0418097
43540	rap0	654	plate01/007020000_3	plate01/007020000_4	plate01/007020000_3overlay	164	154.387	833.378	796	0.405315	1	0.566145	0.595832	34.58	31.6122	-24.2036	128.569	0.852248	0.327977	0.000412032	0.000179563	0.000183108	0.00166323	0.0545205
43541	rap0	654	plate01/007020000_3	plate01/007020000_4	plate01/007020000_3overlay	164	170.205	899.518	1417	0.675386	1	0.67252	0.645776	50.582	37.3024	36.8078	165.054	0.908916	0.673869	0.00047556	0.000165806	0.000137331	0.00111391	0.0581521
43542	rap0	654	plate01/007020000_3	plate01/007020000_4	plate01/007020000_3overlay	164	158.84	667.862	701	0.674357	1	0.710953	0.652916	35.4051	26.1433	-62.7335	115.154	0.906856	0.285435	0.000407183	0.00022358	0.000137331	0.0016022	0.0409552
43543	rap0	654	plate01/007020000_3	plate01/007020000_4	plate01/007020000_3overlay	164	178.581	859.944	1151	0.391678	1	0.719375	0.688101	40.1707	36.9612	53.3613	143.983	0.933496	0.684703	0.000594876	0.00030233	0.000137331	0.00163272	0.0469825
43544	rap0	654	plate01/007020000_3	plate01/007020000_4	plate01/007020000_3overlay	164	225.187	880.745	936	0.502353	1	0.702703	0.760092	37.2566	32.2144	50.5337	123.397	0.940704	0.454978	0.000486088	0.00035226	0.000137331	0.00276188	0.059144
43545	rap0	654	plate01/007020000_3	plate01/007020000_4	plate01/007020000_3overlay	164	249.1	414.319	1845	0.817987	1	0.675824	0.64958	67.0032	38.5427	79.6798	187.924	0.894762	1.23493	0.000669338	0.000373478	0.000137331	0.00227359	0.0472724
43546	rap0	654	plate01/007020000_3	plate01/007020000_4	plate01/007020000_3overlay	164	255.414	848.758	1546	0.59818	1	0.715741	0.784493	49.7012	39.8286	44.7405	156.368	0.9508	0.774136	0.000500735	0.000418854	0.000122072	0.00366217	0.0629587
43547	rap0	654	plate01/007020000_3	plate01/007020000_4	plate01/007020000_3overlay	164	262.788	692.183	1999	0.414218	1	0.771219	0.863723	53.0268	48.2638	-8.32738	169.539	0.97086	0.894224	0.000447336	0.000449972	0.000106813	0.00332647	0.063447
43548	rap0	654	plate01/007020000_3	plate01/007020000_4	plate01/007020000_3overlay	164	267.625	967.833	1755	0.798118	1	0.512858	0.458538	65.0998	39.2227	-41.6301	218.309	0.844562	0.781353	0.000445216	0.000296624	9.15541e-05	0.00250248	0.0658579
43549	rap0	654	plate01/007020000_3	plate01/007020000_4	plate01/007020000_3overlay	164	259.278	891.418	1257	0.518347	1	0.751794	0.814907	43.415	37.1272	-74.6145	138.225	0.95735	0.434546	0.000345701	7.63751e-05	0.000137331	0.000595102	0.0356298
43550	rap0	654	plate01/007020000_3	plate01/007020000_4	plate01/007020000_3overlay	164	283.789	59.9031	795	0.518016	1	0.716216	0.797675	34.58	29.5787	-76.4974	110.912	0.946429	0.361715	0.000454988	0.000533919	0.000106813	0.00381476	0.0708476
43551	rap0	654	plate01/007020000_3	plate01/007020000_4	plate01/007020000_3overlay	164	296.387	98.2423	1469	0.535564	1	0.765104	0.865378	47.1143	39.7878	88.1122	145.054	0.972848	0.590021	0.000401648	0.000498316	0.000122072	0.00488289	0.0775463
43552	rap0	654	plate01/007020000_3	plate01/007020000_4	plate01/007020000_3overlay	164	296.435	717.549	789	0.283085	1	0.663025	0.753106	32.6288	31.2941	21.1222	113.74	0.914253	0.247593	0.000313806	8.50662e-05	0.000122072	0.000976577	0.0301061
43553	rap0	654	plate01/007020000_3	plate01/007020000_4	plate01/007020000_3overlay	164	299.236	958.126	1324	0.90983	1	0.565087	0.401163	69.2871	28.7528	87.4607	202.652	0.785757	0.531701	0.000401587	0.000155259	0.000137331	0.00114443	0.056199
43554	rap0	654	plate01/007020000_3	plate01/007020000_4	plate01/007020000_3overlay	164	307.004	681.684	1245	0.53099	1	0.740631	0.837965	43.2995	36.691	48.1589	135.64	0.962877	0.42678	0.000342795	0.00015819	9.15541e-05	0.00117494	0.0336767
43555	rap0	654	plate01/007020000_3	plate01/007020000_4	plate01/007020000_3overlay	164	338.016	429.455	1353	0.762662	1	0.637006	0.585291	52.998	34.279	-11.5528	169.439	0.880286	0.451087	0.000333398	0.0001205	0.000122072	0.000946059	0.0388952
43556	rap0	654	plate01/007020000_3	plate01/007020000_4	plate01/007020000_3overlay	164	349.685	581.768	803	0.361507	1	0.715686	0.862656	33.2251	30.978	54.4598	107.154	0.963986	0.322972	0.000402207	0.000223395	9.15541e-05	0.0015259	0.0415198
43557	rap0	654	plate01/007020000_3	plate01/007020000_4	plate01/007020000_3overlay	164	368.162	398.341	2099	0.481345	1	0.723793	0.787416	55.5623	48.7021	79.9656	182.024	0.952792	0.916625	0.000436696	0.000288227	0.000106813	0.00241093	0.0444343
43558	rap0	654	plate01/007020000_3	plate01/007020000_4	plate01/007020000_3overlay	164	372.275	449.424	794	0.460459	1	0.596992	0.697905	34.3929	30.5299	53.816	118.569	0.914747	0.287526	0.000362123	0.000290731	0.000106813	0.00335698	0.046128
43559	rap0	654	plate01/007020000_3	plate01/007020000_4	plate01/007020000_3overlay	164	379.331	561.416	1050	0.570442	1	0.747863	0.889252	40.3953	33.1782	35.0896	120.811	0.97493	0.655482	0.000624268	0.000645616	0.000122072	0.00277714	0.0493935
43560	rap0	654	plate01/007020000_3	plate01/007020000_4	plate01/007020000_3overlay	164	408.07	424.526	1895	0.796168	1	0.704985	0.672355	63.8461	38.6317	10.5799	187.196	0.928012	0.845121	0.000445974	0.000463726	0.000137331	0.00402838	0.0823835
43561	rap0	654	plate01/007020000_3	plate01/007020000_4	plate01/007020000_3overlay	164	405.849	277.44	1109	0.514014	1	0.749324	0.885269	40.625	34.8474	30.8135	124.468	0.972807	0.379675	0.000342358	0.00013604	0.000122072	0.00111391	0.0337072
43562	rap0	654	plate01/007020000_3	plate01/007020000_4	plate01/007020000_3overlay	164	418.156	387.053	1754	0.587035	1	0.676698	0.67442	54.3225	43.9774	-36.0694	179.782	0.905992	0.628885	0.000358544	0.000124754	0.000137331	0.0009308	0.046128
43563	rap0	654	plate01/007020000_3	plate01/007020000_4	plate01/007020000_3overlay	164	442.451	34.1128	895	0.456869	1	0.797683	0.857909	35.9059	31.9395	-45.038	113.497	0.96444	0.31989	0.000357419	0.000160022	0.000122072	0.0010071	0.033875
43564	rap0	654	plate01/007020000_3	plate01/007020000_4	plate01/007020000_3overlay	164	469.598	77.1873	1596	0.760953	1	0.61361	0.671811	57.8745	37.5493	-45.2389	171.782	0.918297	0.522713	0.000327514	8.65502e-05	0.000106813	0.000747692	0.0373999
43565	rap0	654	plate01/007020000_3	plate01/007020000_4	plate01/007020000_3overlay	164	482.842	43.5827	1426	0.63051	1	0.731282	0.811074	48.521	37.6611	6.66168	147.64	0.968092	0.500877	0.000351246	0.000162954	0.000122072	0.00151064	0.0393683
43566	rap0	654	plate01/007020000_3	plate01/007020000_4	plate01/007020000_3overlay	164	513.261	166.624	1197	0.693224	1	0.743478	0.840077	46.0414	33.183	77.4057	132.811	0.971591	0.447715	0.000374031	0.000214944	0.000137331	0.00198367	0.0408789
43567	rap0	654	plate01/007020000_3	plate01/007020000_4	plate01/007020000_3overlay	164	520.143	122.278	1333	0.658176	1	0.724457	0.827279	47.5897	35.8285	-63.2895	141.296	0.96176	0.412833	0.000309702	5.66174e-05	0.000137331	0.00047303	0.0322576
43568	rap0	654	plate01/007020000_3	plate01/007020000_4	plate01/007020000_3overlay	164	532.263	214.425	1310	0.849759	1	0.537767	0.524467	60.5695	31.9305	-64.857	176.167	0.829639	0.533928	0.000407579	0.000418285	0.000137331	0.00328069	0.0539101
43569	rap0	654	plate01/007020000_3	plate01/007020000_4	plate01/007020000_3overlay	164	537.307	325.424	2121	0.895336	1	0.649021	0.606392	81.8023	36.4341	-76.2884	208.652	0.877171	1.1284	0.000532015	0.000765709	0.000167849	0.00640879	0.0606241
43570	rap0	654	plate01/007020000_3	plate01/007020000_4	plate01/007020000_3overlay	164	542.484	386.469	1963	0.447865	1	0.755	0.88424	52.919	47.315	63.2738	166.024	0.975161	0.681621	0.000347234	7.03487e-05	0.000122072	0.000579843	0.0350347
43571	rap0	654	plate01/007020000_3	plate01/007020000_4	plate01/007020000_3overlay	164	531.016	700.556	693	0.807876	1	0.683432	0.744484	39.6798	23.3854	-80.5889	107.154	0.927711	0.444099	0.000640835	0.000259835	0.000183108	0.00125124	0.0363317
43572	rap0	654	plate01/007020000_3	plate01/007020000_4	plate01/007020000_3overlay	164	566.175	81.3298	2077	0.880903	1	0.602029	0.498916	81.0346	38.3534	-15.7382	227.723	0.844309	1.00584	0.000484277	0.000301483	6.10361e-05	0.0028687	0.0508888
43573	rap0	654	plate01/007020000_3	plate01/007020000_4	plate01/007020000_3overlay	164	555.324	159.391	1797	0.662031	1	0.713095	0.779578	55.453	41.5607	-22.7471	169.196	0.953822	0.7729	0.000430106	0.000377354	0.000106813	0.00251774	0.0555886
43574	rap0	654	plate01/007020000_3	plate01/007020000_4	plate01/007020000_3overlay	164	567.88	294.944	1338	0.708117	1	0.659763	0.627353	51.4096	36.3001	-70.1872	162.711	0.870527	0.406317	0.000303675	6.91517e-05	0.000137331	0.000640879	0.0357519
43575	rap0	654	plate01/007020000_3	plate01/007020000_4	plate01/007020000_3overlay	164	585.768	364.578	1554	0.485596	1	0.679196	0.717075	48.0701	42.0221	86.6808	164.024	0.928315	0.775006	0.000498717	0.000331155	0.000137331	0.00196841	0.0449989
43576	rap0	654	plate01/007020000_3	plate01/007020000_4	plate01/007020000_3overlay	164	591.861	257.708	2515	0.899364	1	0.613415	0.586488	89.2409	39.0162	-72.55	231.137	0.891844	0.981979	0.000390449	0.000217822	0.000122072	0.00198367	0.049073
43577	rap0	654	plate01/007020000_3	plate01/007020000_4	plate01/007020000_3overlay	164	590.522	409.112	1449	0.464785	1	0.7875	0.867457	45.7359	40.4956	89.6786	143.882	0.97118	0.495399	0.000341891	0.000105431	7.62951e-05	0.000747692	0.0349889
43578	rap0	654	plate01/007020000_3	plate01/007020000_4	plate01/007020000_3overlay	164	626.697	472.644	1701	0.711199	1	0.631169	0.712004	57.6653	40.5382	36.2961	172.267	0.907684	0.618463	0.000363588	0.000182388	0.000106813	0.00154116	0.0356146
43579	rap0	654	plate01/007020000_3	plate01/007020000_4	plate01/007020000_3overlay	164	660.902	480.918	926	0.512199	1	0.758395	0.902204	37.0937	31.8586	-67.0138	112.569	0.976793	0.403128	0.000435344	0.000292707	9.15541e-05	0.00201419	0.0348974
43580	rap0	654	plate01/007020000_3	plate01/007020000_4	plate01/007020000_3overlay	164	688.664	741.036	1070	0.587524	1	0.7493	0.833881	41.1202	33.2748	-10.3552	125.983	0.958781	0.341421	0.000319085	0.000120016	0.000137331	0.000946059	0.0326696
43581	rap0	654	plate01/007020000_3	plate01/007020000_4	plate01/007020000_3overlay	164	710.513	556.197	1366	0.536295	1	0.79883	0.881222	45.4814	38.3877	-11.3344	138.569	0.97851	0.677562	0.000496019	0.000325315	0.000122072	0.00169375	0.0367285
43582	rap0	654	plate01/007020000_3	plate01/007020000_4	plate01/007020000_3overlay	164	728.405	803.902	2110	0.753889	1	0.586763	0.59326	68.5397	45.0307	52.8184	210.409	0.865819	0.755505	0.000358059	0.00019456	0.000122072	0.00167849	0.0502174
43583	rap0	654	plate01/007020000_3	plate01/007020000_4	plate01/007020000_3overlay	164	721.153	726.191	2278	0.884779	1	0.68801	0.604281	82.8487	38.6083	-87.4462	216.652	0.887763	0.981872	0.000431024	0.000376479	0.000137331	0.00323491	0.0564279
43584	rap0	654	plate01/007020000_3	plate01/007020000_4	plate01/007020000_3overlay	164	731.461	845.201	978	0.673206	1	0.733683	0.779448	41.2172	30.4783	-81.5429	124.569	0.945841	0.315221	0.000322312	0.000127484	0.000106813	0.000946059	0.0319524
43585	rap0	654	plate01/007020000_3	plate01/007020000_4	plate01/007020000_3overlay	164	745.152	536.402	2463	0.89682	1	0.68265	0.600302	87.6216	38.7635	-80.2033	226.066	0.887248	1.22762	0.000498424	0.000793354	0.000106813	0.00602731	0.0569619
43586	rap0	654	plate01/007020000_3	plate01/007020000_4	plate01/007020000_3overlay	164	745.007	272.221	965	0.556998	1	0.725564	0.841366	38.5907	32.0501	54.5159	119.054	0.960199	0.346059	0.000358611	0.000213437	0.000137331	0.00178531	0.0366064
43587	rap0	654	plate01/007020000_3	plate01/007020000_4	plate01/007020000_3overlay	164	749.934	409.672	710	0.732414	1	0.758547	0.843604	36.5684	24.8979	-76.716	101.841	0.959459	0.303639	0.000427661	0.00039128	0.000122072	0.00241093	0.0406043
43588	rap0	654	plate01/007020000_3	plate01/007020000_4	plate01/007020000_3overlay	164	772.65	379.93	1350	0.628386	1	0.740132	0.851798	47.1403	36.6705	-0.973499	140.125	0.967049	0.527718	0.000390902	0.000285234	0.00015259	0.00231937	0.0421302
43589	rap0	654	plate01/007020000_3	plate01/007020000_4	plate01/007020000_3overlay	164	804.332	420.597	2331	0.847631	1	0.544881	0.456362	81.7927	43.3981	56.5303	252.35	0.835185	1.02496	0.00043971	0.000445597	0.000137331	0.00363165	0.099382
43590	rap0	654	plate01/007020000_3	plate01/007020000_4	plate01/007020000_3overlay	164	804.298	149.315	1354	0.61162	1	0.750554	0.860227	46.7671	36.9998	-38.764	139.64	0.974101	0.557809	0.000411971	0.000353357	9.15541e-05	0.00276188	0.0477302
43591	rap0	654	plate01/007020000_3	plate01/007020000_4	plate01/007020000_3overlay	164	827.85	801.627	1395	0.465947	1	0.773282	0.875926	44.8812	39.7115	26.4559	140.468	0.971448	0.46305	0.000331936	7.226e-05	0.000106813	0.000564584	0.029572
43592	rap0	654	plate01/007020000_3	plate01/007020000_4	plate01/007020000_3overlay	164	827.609	656.012	1078	0.469213	1	0.789744	0.907843	39.4613	34.8477	-15.0788	121.154	0.976449	0.331395	0.000307417	6.73007e-05	0.000106813	0.000564584	0.025742
43593	rap0	654	plate01/007020000_3	plate01/007020000_4	plate01/007020000_3overlay	164	834.844	529.675	1562	0.536998	1	0.758989	0.87576	48.6081	41.005	87.9395	148.711	0.971998	0.74638	0.000477836	0.00055032	9.15541e-05	0.00402838	0.0652476
43594	rap0	654	plate01/007020000_3	plate01/007020000_4	plate01/007020000_3overlay	164	836.454	471.779	1005	0.518432	1	0.777864	0.895738	38.726	33.1153	-67.934	117.74	0.977626	0.352575	0.000350821	0.00017023	0.000122072	0.00114443	0.0327001
43595	rap0	654	plate01/007020000_3	plate01/007020000_4	plate01/007020000_3overlay	164	835.794	570.685	825	0.462491	1	0.806452	0.894298	34.4886	30.5784	67.3177	106.669	0.980975	0.4262	0.000516606	0.000467742	0.000122072	0.00315862	0.0542916
43596	rap0	654	plate01/007020000_3	plate01/007020000_4	plate01/007020000_3overlay	164	846.797	171.809	1599	0.616811	1	0.757102	0.835017	50.9163	40.0768	-35.5841	154.125	0.97322	0.750362	0.00046927	0.000339765	0.000137331	0.00205997	0.0413367
43597	rap0	654	plate01/007020000_3	plate01/007020000_4	plate01/007020000_3overlay	164	921.099	274.759	1038	0.34851	1	0.779279	0.894755	37.6033	35.2458	14.4785	119.74	0.972821	0.394369	0.000379932	0.000152048	0.000122072	0.00108339	0.0349889
43598	rap0	654	plate01/007020000_3	plate01/007020000_4	plate01/007020000_3overlay	164	936.989	462.167	1778	0.589261	1	0.727496	0.740438	53.8505	43.5082	-65.597	172.711	0.937269	0.640482	0.000360226	0.000134783	9.15541e-05	0.00112917	0.0399481
43599	rap0	654	plate01/007020000_3	plate01/007020000_4	plate01/007020000_3overlay	164	939.842	505.35	1153	0.576085	1	0.762566	0.844522	42.4978	34.7373	65.2353	129.983	0.968908	0.443534	0.000384678	0.000259697	9.15541e-05	0.00228885	0.0392767
43600	rap0	654	plate01/007020000_3	plate01/007020000_4	plate01/007020000_3overlay	164	950.655	131.851	884	0.535638	1	0.765368	0.877762	36.5821	30.8917	34.0804	111.497	0.973568	0.320882	0.000362989	0.000239613	0.000106813	0.00195315	0.0393072
43601	rap0	654	plate01/007020000_3	plate01/007020000_4	plate01/007020000_3overlay	164	964.271	279.926	1815	0.585477	1	0.742635	0.866975	53.52	43.3881	-27.8711	161.196	0.974235	0.751263	0.000413919	0.000193723	0.000106813	0.0011902	0.0361791
43602	rap0	654	plate01/007020000_3	plate01/007020000_4	plate01/007020000_3overlay	164	962.009	915.93	1626	0.884212	1	0.561077	0.561135	69.5947	32.5067	-63.1425	189.823	0.87185	0.610697	0.000375582	0.000173218	0.000122072	0.00135805	0.0447547
43603	rap0	654	plate01/007020000_3	plate01/007020000_4	plate01/007020000_3overlay	164	970.781	868.324	1452	0.392768	1	0.767442	0.83241	44.919	41.3092	34.3661	147.054	0.967355	0.516594	0.000355781	8.40423e-05	7.62951e-05	0.00062562	0.0343481
43604	rap0	654	plate01/007020000_3	plate01/007020000_4	plate01/007020000_3overlay	164	980.883	102.442	1454	0.475923	1	0.768499	0.853703	45.927	40.3922	45.1375	145.296	0.966113	0.560906	0.000385768	0.000285453	0.000106813	0.00248722	0.0404974
43605	rap0	654	plate01/007020000_3	plate01/007020000_4	plate01/007020000_3overlay	164	1004.99	832.984	1929	0.529891	1	0.741923	0.782974	53.9275	45.7341	48.7525	174.953	0.955897	0.754025	0.000390889	0.000155676	9.15541e-05	0.00141909	0.0465248
43606	rap0	654	plate01/007020000_3	plate01/007020000_4	plate01/007020000_3overlay	164	1027.33	436.264	2594	0.903536	1	0.571869	0.555325	92.624	39.6905	19.5001	241.279	0.850213	0.856275	0.000330098	0.000153902	9.15541e-05	0.00250248	0.0649119
43607	rap0	654	plate01/007020000_3	plate01/007020000_4	plate01/007020000_3overlay	164	1013.2	872.57	944	0.51035	1	0.691575	0.72618	37.919	32.6091	-25.5969	126.811	0.920078	0.316197	0.000334955	0.000122137	7.62951e-05	0.00114443	0.0335088
43608	rap0	654	plate01/007020000_3	plate01/007020000_4	plate01/007020000_3overlay	164	1034.01	250.788	2308	0.863295	1	0.555075	0.602471	80.5562	40.6566	49.4305	218.409	0.875237	1.14937	0.000497994	0.000694306	0.000122072	0.00515755	0.0485237
43609	rap0	654	plate01/007020000_3	plate01/007020000_4	plate01/007020000_3overlay	164	1039.54	478.472	2357	0.34005	1	0.794137	0.857494	56.647	53.2713	73.694	184.853	0.973163	0.984817	0.000417827	0.000507563	7.62951e-05	0.00424201	0.0810254
43610	rap0	654	plate01/007020000_3	plate01/007020000_4	plate01/007020000_3overlay	164	1053.25	309.095	2524	0.830943	1	0.620147	0.56369	81.5636	45.3785	-19.9513	236.208	0.859088	1.03243	0.000409043	0.000431226	9.15541e-05	0.00402838	0.0497749
43611	rap0	654	plate01/007020000_3	plate01/007020000_4	plate01/007020000_3overlay	164	1046.34	810.083	1084	0.415027	1	0.731444	0.801132	39.0569	35.5343	57.1015	129.397	0.943429	0.350225	0.000323086	7.45483e-05	0.000106813	0.000595102	0.0289006
43612	rap0	654	plate01/007020000_3	plate01/007020000_4	plate01/007020000_3overlay	164	1054.66	770.062	1422	0.362451	1	0.770732	0.847275	44.1364	41.1353	-87.7356	144.225	0.964722	0.588144	0.000413603	0.000270824	0.000106813	0.00283818	0.0607004
43613	rap0	654	plate01/007020000_3	plate01/007020000_4	plate01/007020000_3overlay	164	1071.55	260.285	1315	0.551887	1	0.745888	0.867039	44.8622	37.4114	-32.2816	137.054	0.966201	0.519875	0.000395342	0.00022818	0.000106813	0.00175479	0.0383917
43614	rap0	654	plate01/007020000_3	plate01/007020000_4	plate01/007020000_3overlay	164	1075.23	936.581	843	0.479385	1	0.711993	0.740975	35.1408	30.8397	-81.681	118.569	0.938753	0.301762	0.000357963	0.000104626	6.10361e-05	0.000686656	0.0311894
43615	rap0	654	plate01/007020000_3	plate01/007020000_4	plate01/007020000_3overlay	164	1079.64	797.919	825	0.226526	1	0.693277	0.812156	32.975	32.1178	-30.3568	111.983	0.950461	0.348241	0.000422111	0.000359905	0.000137331	0.002533	0.0560464
43616	rap0	654	plate01/007020000_3	plate01/007020000_4	plate01/007020000_3overlay	164	1109.72	955.765	1650	0.445451	1	0.6875	0.688726	48.6477	43.5546	-6.72252	172.51	0.931677	0.600763	0.000364099	9.21959e-05	6.10361e-05	0.000732433	0.0426184
43617	rap0	654	plate01/007020000_3	plate01/007020000_4	plate01/007020000_3overlay	164	1158.33	186.856	1685	0.49341	1	0.718244	0.67754	50.3382	43.784	54.1954	175.782	0.937152	0.778988	0.000462308	0.000231814	0.000106813	0.00137331	0.0406806
43618	rap0	654	plate01/007020000_3	plate01/007020000_4	plate01/007020000_3overlay	164	1167.2	367.614	2337	0.905701	1	0.509372	0.359448	90.2683	38.2663	-55.581	284.836	0.83375	0.822629	0.000352002	0.000173946	0.000122072	0.00195315	0.0743725
43619	rap0	654	plate01/007020000_3	plate01/007020000_4	plate01/007020000_3overlay	164	1176.31	286.634	1911	0.800454	1	0.585478	0.591987	68.1874	40.8711	25.7791	200.409	0.8738	0.609995	0.000319202	0.000150416	0.000106813	0.00129702	0.0383612
43620	rap0	654	plate01/007020000_3	plate01/007020000_4	plate01/007020000_3overlay	164	1176.9	227.122	1941	0.583898	1	0.681053	0.542731	55.7382	45.2497	22.7558	210.995	0.918165	0.791089	0.000407568	0.000185411	9.15541e-05	0.00117494	0.0438697
43621	rap0	654	plate01/007020000_3	plate01/007020000_4	plate01/007020000_3overlay	164	1204.65	182.388	2324	0.289089	1	0.69105	0.590015	56.1733	53.7748	-59.0648	221.48	0.900426	0.843519	0.00036296	9.63559e-05	7.62951e-05	0.000732433	0.0444343
43622	rap0	654	plate01/007020000_3	plate01/007020000_4	plate01/007020000_3overlay	164	1206.38	430.277	2290	0.913248	1	0.672936	0.53785	89.9615	36.6507	87.3123	230.309	0.846268	0.902312	0.000394023	0.000316722	0.000106813	0.0024567	0.0618753
43623	rap0	654	plate01/007020000_3	plate01/007020000_4	plate01/007020000_3overlay	164	1226.77	39.867	910	0.321548	1	0.722222	0.807762	35.0939	33.2302	51.1367	117.983	0.949896	0.331426	0.000364204	0.000276958	9.15541e-05	0.00239567	0.0475319
43624	rap0	654	plate01/007020000_3	plate01/007020000_4	plate01/007020000_3overlay	164	1257.2	313.922	1576	0.543852	1	0.72963	0.79624	49.0127	41.1306	53.001	156.711	0.959221	0.53228	0.000337741	9.2216e-05	7.62951e-05	0.00062562	0.0333562
43625	rap0	654	plate01/007020000_3	plate01/007020000_4	plate01/007020000_3overlay	164	1280.2	278.511	1073	0.763464	1	0.630435	0.673741	47.1634	30.4605	25.2864	140.468	0.918664	0.376486	0.000350872	0.000190046	9.15541e-05	0.0015259	0.0327153
43626	rap0	655	plate01/007020000_5	plate01/007020000_6	plate01/007020000_5overlay	164	25.3121	458.83	1022	0.382357	1	0.672368	0.720952	37.9659	35.0811	25.5159	132.468	0.914132	0.338506	0.000331219	6.88988e-05	0.00015259	0.000564584	0.031281
43627	rap0	655	plate01/007020000_5	plate01/007020000_6	plate01/007020000_5overlay	164	63.446	450.893	2139	0.838209	1	0.565873	0.576684	73.494	40.0799	-40.2354	214.894	0.879885	0.859388	0.000401771	0.000232777	9.15541e-05	0.00209049	0.0560922
43628	rap0	655	plate01/007020000_5	plate01/007020000_6	plate01/007020000_5overlay	164	102.784	684.378	855	0.548374	1	0.74026	0.866929	36.1609	30.239	25.2423	110.326	0.970488	0.352453	0.000412226	0.000225567	0.000122072	0.00169375	0.0381933
43629	rap0	655	plate01/007020000_5	plate01/007020000_6	plate01/007020000_5overlay	164	115.511	645.425	1702	0.651959	1	0.723639	0.774334	53.8682	40.8458	85.6137	165.196	0.960497	0.586542	0.000344619	8.72748e-05	0.00015259	0.00117494	0.0437171
43630	rap0	655	plate01/007020000_5	plate01/007020000_6	plate01/007020000_5overlay	164	222.052	634.631	2163	0.839201	1	0.597349	0.596816	76.4228	41.5604	-67.2451	212.409	0.868675	0.906889	0.000419274	0.000384201	4.57771e-05	0.00314336	0.0560464
43631	rap0	655	plate01/007020000_5	plate01/007020000_6	plate01/007020000_5overlay	164	227.44	258.16	1044	0.490932	1	0.764835	0.875728	39.1247	34.0854	-29.2767	121.397	0.97026	0.400153	0.000383288	0.000294265	0.000122072	0.00221256	0.0382086
43632	rap0	655	plate01/007020000_5	plate01/007020000_6	plate01/007020000_5overlay	164	248.386	452.656	1673	0.503177	1	0.760455	0.8671	49.7053	42.9545	11.7266	154.711	0.972109	0.579675	0.000346488	7.58452e-05	0.000137331	0.0010071	0.0386511
43633	rap0	655	plate01/007020000_5	plate01/007020000_6	plate01/007020000_5overlay	164	254.267	738.909	1051	0.453348	1	0.769963	0.893656	38.7975	34.5815	-85.5737	120.569	0.974954	0.466331	0.000443702	0.000204436	0.00015259	0.00143435	0.0319066
43634	rap0	655	plate01/007020000_5	plate01/007020000_6	plate01/007020000_5overlay	164	285.434	475.027	899	0.588467	1	0.736282	0.771832	37.8398	30.5943	-58.792	119.983	0.948312	0.307164	0.000341673	0.000145533	0.000137331	0.00131228	0.0383459
43635	rap0	655	plate01/007020000_5	plate01/007020000_6	plate01/007020000_5overlay	164	289.724	436.079	1313	0.558908	1	0.751144	0.817652	45.0211	37.3329	69.8469	141.054	0.957695	0.497154	0.00037864	0.000165988	0.00015259	0.00148013	0.0434272
43636	rap0	655	plate01/007020000_5	plate01/007020000_6	plate01/007020000_5overlay	164	352.448	87.1189	2918	0.740583	1	0.577136	0.517545	78.0002	52.4134	27.4794	265.179	0.858235	1.14234	0.000391479	0.000197307	0.000106813	0.0016022	0.0646372
43637	rap0	655	plate01/007020000_5	plate01/007020000_6	plate01/007020000_5overlay	164	331.505	51.4937	1424	0.776953	1	0.73974	0.721664	53.9473	33.963	78.6038	156.468	0.946809	0.535882	0.000376321	0.000149059	0.000122072	0.00146487	0.04654
43638	rap0	655	plate01/007020000_5	plate01/007020000_6	plate01/007020000_5overlay	164	347.152	860.952	1241	0.623231	1	0.762285	0.867807	45.0281	35.2137	18.8476	133.054	0.974097	0.476692	0.000384119	0.000156958	0.000137331	0.0011902	0.0408026
43639	rap0	655	plate01/007020000_5	plate01/007020000_6	plate01/007020000_5overlay	164	351.979	954.341	950	0.569567	1	0.681492	0.793728	38.5505	31.6864	-71.6446	121.64	0.944334	0.539208	0.000567587	0.000614262	0.000167849	0.00422675	0.0738231
43640	rap0	655	plate01/007020000_5	plate01/007020000_6	plate01/007020000_5overlay	164	383.401	327.673	2101	0.478525	1	0.762337	0.864259	55.2814	48.5412	45.7483	173.782	0.97449	0.796994	0.00037934	0.000254203	0.000137331	0.00311284	0.073106
43641	rap0	655	plate01/007020000_5	plate01/007020000_6	plate01/007020000_5overlay	164	395.794	283.985	991	0.435297	1	0.81163	0.899413	37.5132	33.7726	80.0267	116.669	0.976355	0.61532	0.000620908	0.0007954	0.000137331	0.00433356	0.0815137
43642	rap0	655	plate01/007020000_5	plate01/007020000_6	plate01/007020000_5overlay	164	424.299	337.34	1888	0.843455	1	0.572121	0.620691	70.348	37.7909	48.3621	194.51	0.876916	0.794568	0.000420852	0.000343966	0.00015259	0.00270085	0.0455787
43643	rap0	655	plate01/007020000_5	plate01/007020000_6	plate01/007020000_5overlay	164	517.833	496.966	1524	0.558706	1	0.644397	0.727972	48.9773	40.6201	-16.5039	161.196	0.939581	0.51545	0.000338222	8.91054e-05	0.000122072	0.000854505	0.0391394
43644	rap0	655	plate01/007020000_5	plate01/007020000_6	plate01/007020000_5overlay	164	545.55	524.691	965	0.677601	1	0.655571	0.716953	41.386	30.4365	89.7463	129.054	0.928778	0.435019	0.000450797	0.000437289	0.000106813	0.00251774	0.0500343
43645	rap0	655	plate01/007020000_5	plate01/007020000_6	plate01/007020000_5overlay	164	600.836	971.208	1019	0.46173	1	0.707639	0.73702	38.5948	34.2344	-83.5234	130.811	0.930594	0.392782	0.000385459	0.000106516	0.000137331	0.00138857	0.0382086
43646	rap0	655	plate01/007020000_5	plate01/007020000_6	plate01/007020000_5overlay	164	608.314	167.081	1009	0.757638	1	0.66469	0.679122	45.2359	29.5244	62.0069	135.64	0.926538	0.453101	0.00044906	0.000283896	0.000137331	0.00222782	0.034638
43647	rap0	655	plate01/007020000_5	plate01/007020000_6	plate01/007020000_5overlay	164	626.145	202.148	1704	0.648572	1	0.803774	0.832314	53.6428	40.8304	-5.03291	159.397	0.972603	0.556146	0.000326377	7.05738e-05	0.000137331	0.000717174	0.038529
43648	rap0	655	plate01/007020000_5	plate01/007020000_6	plate01/007020000_5overlay	164	636.407	957.534	1991	0.789817	1	0.658399	0.650648	65.6837	40.2866	-29.209	195.095	0.924756	0.934966	0.000469596	0.000204717	0.000137331	0.00164797	0.0620737
43649	rap0	655	plate01/007020000_5	plate01/007020000_6	plate01/007020000_5overlay	164	622.434	896.778	827	0.527329	1	0.762212	0.869499	35.2952	29.9889	-61.1466	108.326	0.968384	0.382849	0.000462937	0.000430944	9.15541e-05	0.00317388	0.0397803
43650	rap0	655	plate01/007020000_5	plate01/007020000_6	plate01/007020000_5overlay	164	633.58	458.295	1984	0.8915	1	0.558873	0.576296	79.4046	35.972	63.6129	206.995	0.877488	0.795972	0.000401195	0.000371279	9.15541e-05	0.00352483	0.0471656
43651	rap0	655	plate01/007020000_5	plate01/007020000_6	plate01/007020000_5overlay	164	659.384	919.834	1829	0.494315	1	0.764632	0.809137	51.84	45.0637	-9.12793	167.539	0.965172	0.817044	0.000446716	0.000320355	0.00015259	0.00328069	0.055848
43652	rap0	655	plate01/007020000_5	plate01/007020000_6	plate01/007020000_5overlay	164	666.26	819.146	1271	0.41828	1	0.757901	0.896604	42.2409	38.3682	-16.2649	132.468	0.975441	0.540871	0.000425548	0.000225219	0.000106813	0.00221256	0.0379034
43653	rap0	655	plate01/007020000_5	plate01/007020000_6	plate01/007020000_5overlay	164	741.623	875.306	2288	0.897573	1	0.534829	0.567605	85.5175	37.7017	37.3939	224.066	0.872284	0.977981	0.000427439	0.000396125	0.000122072	0.00302129	0.0519265
43654	rap0	655	plate01/007020000_5	plate01/007020000_6	plate01/007020000_5overlay	164	829.106	116.649	1844	0.879514	1	0.675458	0.614192	73.3316	34.8964	9.88222	193.238	0.889961	0.790066	0.000428452	0.000525265	7.62951e-05	0.00407416	0.0424659
43655	rap0	655	plate01/007020000_5	plate01/007020000_6	plate01/007020000_5overlay	164	842.002	149.755	2360	0.911212	1	0.669314	0.565694	89.9632	37.0591	8.81137	227.966	0.867328	1.15802	0.000490687	0.000721301	9.15541e-05	0.00608835	0.0556344
43656	rap0	655	plate01/007020000_5	plate01/007020000_6	plate01/007020000_5overlay	164	844.029	285.854	1533	0.540218	1	0.763066	0.882934	48.2102	40.5701	-71.6982	146.711	0.975191	0.495872	0.000323465	7.46089e-05	0.000122072	0.000701915	0.0315404
43657	rap0	655	plate01/007020000_5	plate01/007020000_6	plate01/007020000_5overlay	164	843.943	553.67	1016	0.629091	1	0.722617	0.885832	40.8628	31.764	45.9641	119.054	0.977863	0.452857	0.000445726	0.00036189	0.00015259	0.00241093	0.0337987
43658	rap0	655	plate01/007020000_5	plate01/007020000_6	plate01/007020000_5overlay	164	849.113	631.002	1220	0.769951	1	0.703576	0.723493	50.4021	32.1618	-74.819	144.569	0.930587	0.407126	0.00033371	0.000127726	0.000122072	0.0010071	0.0353094
43659	rap0	655	plate01/007020000_5	plate01/007020000_6	plate01/007020000_5overlay	164	854.462	706.264	821	0.454572	1	0.710823	0.841285	34.3335	30.5812	-49.3385	109.74	0.960234	0.424735	0.000517338	0.00045537	0.000122072	0.00247196	0.0469215
43660	rap0	655	plate01/007020000_5	plate01/007020000_6	plate01/007020000_5overlay	164	862.564	382.884	1417	0.564219	1	0.738021	0.862187	46.8134	38.6504	-87.9456	142.711	0.971213	0.549859	0.000388044	0.000214563	0.000137331	0.00190738	0.0483101
43661	rap0	655	plate01/007020000_5	plate01/007020000_6	plate01/007020000_5overlay	164	870.061	596.872	1418	0.522227	1	0.750265	0.880031	46.0678	39.2869	34.3739	141.296	0.972565	0.556374	0.000392366	0.000205089	9.15541e-05	0.0016022	0.0371557
43662	rap0	655	plate01/007020000_5	plate01/007020000_6	plate01/007020000_5overlay	164	867.787	340.808	764	0.663335	1	0.752709	0.846495	36.2531	27.129	64.9981	105.497	0.958595	0.4851	0.000634947	0.000766807	0.000122072	0.005066	0.0474556
43663	rap0	655	plate01/007020000_5	plate01/007020000_6	plate01/007020000_5overlay	164	882.542	739.456	1943	0.576062	1	0.765563	0.8571	55.1335	45.0665	-15.8273	167.782	0.978348	0.737987	0.000379818	0.00014358	7.62951e-05	0.00125124	0.0432288
43664	rap0	655	plate01/007020000_5	plate01/007020000_6	plate01/007020000_5overlay	164	891.705	658.353	1632	0.611611	1	0.738796	0.84959	51.3271	40.6079	44.0248	154.368	0.970851	0.67863	0.000415827	0.000375971	0.000122072	0.00387579	0.0585336
43665	rap0	655	plate01/007020000_5	plate01/007020000_6	plate01/007020000_5overlay	164	912.609	596.237	1284	0.424398	1	0.745645	0.886881	42.5269	38.5071	34.9358	133.882	0.971256	0.519768	0.000404804	0.000263883	0.000106813	0.00201419	0.0466011
43666	rap0	655	plate01/007020000_5	plate01/007020000_6	plate01/007020000_5overlay	164	939.406	716.195	2100	0.818406	1	0.701872	0.700484	69.5233	39.9509	-0.434026	193.095	0.942127	1.00598	0.000479039	0.000498218	0.000106813	0.00462348	0.0410163
43667	rap0	655	plate01/007020000_5	plate01/007020000_6	plate01/007020000_5overlay	164	930.669	641.45	976	0.610513	1	0.739394	0.83794	39.7241	31.4617	-19.2317	119.983	0.96063	0.499596	0.000511881	0.000453248	0.000106813	0.00262455	0.050248
43668	rap0	655	plate01/007020000_5	plate01/007020000_6	plate01/007020000_5overlay	164	943.526	766.991	3244	0.65472	1	0.630148	0.641235	77.0556	58.2441	-12.2477	251.137	0.895885	1.25434	0.000386664	0.000224641	9.15541e-05	0.00262455	0.0536049
43669	rap0	655	plate01/007020000_5	plate01/007020000_6	plate01/007020000_5overlay	164	945.211	466.879	1087	0.665076	1	0.716074	0.772412	43.8032	32.7111	89.3676	131.983	0.943576	0.454414	0.000418044	0.000368189	0.000106813	0.00230411	0.0408331
43670	rap0	655	plate01/007020000_5	plate01/007020000_6	plate01/007020000_5overlay	164	954.494	896.269	1017	0.829616	1	0.534139	0.468712	54.5717	30.4693	6.86773	164.125	0.781706	0.555856	0.000546564	0.000223645	0.000137331	0.00140383	0.049958
43671	rap0	655	plate01/007020000_5	plate01/007020000_6	plate01/007020000_5overlay	164	966.806	431.932	1689	0.502458	1	0.785581	0.855962	49.9397	43.178	-85.4599	156.468	0.97913	0.580438	0.000343658	0.000117713	9.15541e-05	0.00111391	0.0415656
43672	rap0	655	plate01/007020000_5	plate01/007020000_6	plate01/007020000_5overlay	164	963.156	597.932	911	0.392894	1	0.766835	0.873246	35.5853	32.7237	-20.546	113.497	0.969149	0.438956	0.00048184	0.000675699	0.000122072	0.00520333	0.0873732
43673	rap0	655	plate01/007020000_5	plate01/007020000_6	plate01/007020000_5overlay	164	978.052	254.737	2123	0.890652	1	0.54632	0.594982	80.9619	36.8122	-52.9878	210.752	0.873303	0.886976	0.000417794	0.000394201	0.000106813	0.00325017	0.0475013
43674	rap0	655	plate01/007020000_5	plate01/007020000_6	plate01/007020000_5overlay	164	979.352	741.82	1190	0.420032	1	0.658915	0.689908	41.3734	37.5468	-54.3455	146.225	0.902883	0.650889	0.000546965	0.000495588	0.000106813	0.00228885	0.032578
43675	rap0	655	plate01/007020000_5	plate01/007020000_6	plate01/007020000_5overlay	164	1011.13	229.187	1934	0.768942	1	0.708425	0.739654	62.5534	39.9915	5.66956	180.267	0.954119	1.20481	0.000622961	0.000761726	0.000122072	0.00468452	0.0401007
43676	rap0	655	plate01/007020000_5	plate01/007020000_6	plate01/007020000_5overlay	164	1007.2	603.668	2189	0.605413	1	0.712101	0.851347	59.2964	47.1947	35.2583	178.752	0.97549	0.863249	0.000394358	0.000380314	0.000106813	0.00434882	0.0847333
43677	rap0	655	plate01/007020000_5	plate01/007020000_6	plate01/007020000_5overlay	164	1015.03	885.555	1363	0.488042	1	0.722694	0.80404	44.6702	38.9891	6.47237	144.953	0.956491	0.521309	0.000382472	0.000126706	0.000106813	0.00102235	0.0410468
43678	rap0	655	plate01/007020000_5	plate01/007020000_6	plate01/007020000_5overlay	164	1049.39	852.931	1815	0.56467	1	0.740816	0.817573	53.0	43.7418	49.0597	166.024	0.962354	0.749264	0.000412817	0.000293311	0.000106813	0.00256352	0.0691234
43679	rap0	655	plate01/007020000_5	plate01/007020000_6	plate01/007020000_5overlay	164	1052.19	894.638	926	0.515285	1	0.761513	0.809278	37.2965	31.9639	-83.8791	118.912	0.94683	0.352758	0.000380948	0.000202051	0.000122072	0.00177005	0.0485542
43680	rap0	655	plate01/007020000_5	plate01/007020000_6	plate01/007020000_5overlay	164	1075.01	313.606	1551	0.734589	1	0.644103	0.749429	54.9085	37.2561	-21.2109	160.267	0.939431	0.527642	0.000340195	0.000115472	6.10361e-05	0.00112917	0.0304417
43681	rap0	655	plate01/007020000_5	plate01/007020000_6	plate01/007020000_5overlay	164	1097.69	764.463	3152	0.851576	1	0.560356	0.52504	91.6658	48.054	-44.2349	273.664	0.86832	1.65907	0.000526354	0.000523703	0.000106813	0.00390631	0.0799115
43682	rap0	655	plate01/007020000_5	plate01/007020000_6	plate01/007020000_5overlay	164	1114.22	469.167	2133	0.904929	1	0.701645	0.563303	84.4275	35.9292	6.16503	217.137	0.867426	0.998306	0.000468029	0.000528458	0.000122072	0.00425727	0.0559243
43683	rap0	655	plate01/007020000_5	plate01/007020000_6	plate01/007020000_5overlay	164	1136.28	742.17	1526	0.631897	1	0.771486	0.851668	50.1428	38.8633	34.0824	149.054	0.970121	0.586755	0.000384505	0.000217138	7.62951e-05	0.00158694	0.0455787
43684	rap0	655	plate01/007020000_5	plate01/007020000_6	plate01/007020000_5overlay	164	1203.98	720.318	1464	0.514227	1	0.739394	0.818161	46.68	40.0353	54.5796	148.953	0.966975	0.510201	0.000348498	8.22565e-05	0.000137331	0.000579843	0.0321965
43685	rap0	655	plate01/007020000_5	plate01/007020000_6	plate01/007020000_5overlay	164	1280.17	427.651	1213	0.436496	1	0.706876	0.771749	41.5153	37.3516	8.78941	139.539	0.943969	0.410941	0.00033878	0.000102757	0.000106813	0.000717174	0.0292821
43686	rap0	655	plate01/007020000_5	plate01/007020000_6	plate01/007020000_5overlay	164	1286.48	252.608	1272	0.36974	1	0.738676	0.835747	41.8177	38.8543	-56.375	137.296	0.959276	0.524834	0.000412605	0.000188677	6.10361e-05	0.00120546	0.0331731
43687	rap0	655	plate01/007020000_5	plate01/007020000_6	plate01/007020000_5overlay	164	1282.91	287.586	723	0.246597	1	0.728831	0.828175	30.9715	30.0151	5.24357	103.74	0.953826	0.262333	0.00036284	0.000241983	9.15541e-05	0.00234989	0.0426337
43688	rap0	655	plate01/007020000_5	plate01/007020000_6	plate01/007020000_5overlay	164	1309.6	637.952	1425	0.88836	1	0.536723	0.511951	65.8468	30.2334	30.3217	186.024	0.851763	0.507134	0.000355883	0.0002128	9.15541e-05	0.00189212	0.0428016
43689	rap0	655	plate01/007020000_5	plate01/007020000_6	plate01/007020000_5overlay	164	1308.38	316.899	1626	0.500292	1	0.736413	0.766538	48.9943	42.4221	-39.2079	162.267	0.952548	0.624598	0.000384131	0.000333537	6.10361e-05	0.00300603	0.0669871
43690	rap0	656	plate01/007020000_7	plate01/007020000_8	plate01/007020000_7overlay	164	51.3284	238.126	1745	0.510902	1	0.760349	0.815765	51.0876	43.9169	6.88957	162.953	0.961963	0.695521	0.00039858	0.000234177	0.000137331	0.00227359	0.0576791
43691	rap0	656	plate01/007020000_7	plate01/007020000_8	plate01/007020000_7overlay	164	62.3137	117.911	1189	0.815066	1	0.560849	0.566257	54.4698	31.5581	-64.1898	161.439	0.855396	0.427939	0.000359915	0.00013325	0.000106813	0.00117494	0.0444495
43692	rap0	656	plate01/007020000_7	plate01/007020000_8	plate01/007020000_7overlay	164	63.8793	42.4727	969	0.648498	1	0.757031	0.846858	40.3426	30.7095	5.29872	118.912	0.965139	0.3402	0.000351083	0.000129679	0.000137331	0.00129702	0.0373693
43693	rap0	656	plate01/007020000_7	plate01/007020000_8	plate01/007020000_7overlay	164	66.2453	201.519	848	0.589842	1	0.759857	0.833315	36.7208	29.6527	-78.2354	112.083	0.957111	0.502617	0.000592709	0.000546325	0.000122072	0.00300603	0.0543526
43694	rap0	656	plate01/007020000_7	plate01/007020000_8	plate01/007020000_7overlay	164	92.2421	254.115	1950	0.882584	1	0.601295	0.602615	75.7023	35.5917	67.7178	200.652	0.88717	0.852064	0.000436956	0.000324565	0.000137331	0.00238041	0.0598459
43695	rap0	656	plate01/007020000_7	plate01/007020000_8	plate01/007020000_7overlay	164	98.2142	583.186	1340	0.59789	1	0.697917	0.842588	46.3078	37.1194	63.1078	140.368	0.970311	0.46949	0.000350365	6.75051e-05	0.00015259	0.000579843	0.0332647
43696	rap0	656	plate01/007020000_7	plate01/007020000_8	plate01/007020000_7overlay	164	102.841	362.026	1210	0.478141	1	0.778636	0.886272	41.9222	36.8196	5.14699	129.983	0.975806	0.426703	0.000352647	7.33718e-05	9.15541e-05	0.000610361	0.0293584
43697	rap0	656	plate01/007020000_7	plate01/007020000_8	plate01/007020000_7overlay	164	147.81	103.599	701	0.613643	1	0.695437	0.786801	33.8824	26.753	-2.4008	104.811	0.961591	0.216541	0.000308903	8.16307e-05	0.000122072	0.000869764	0.0255436
43698	rap0	656	plate01/007020000_7	plate01/007020000_8	plate01/007020000_7overlay	164	201.181	667.115	730	0.417608	1	0.737374	0.849579	32.0682	29.138	89.7326	102.912	0.958005	0.39501	0.00054111	0.000407791	0.000167849	0.00218204	0.0449683
43699	rap0	656	plate01/007020000_7	plate01/007020000_8	plate01/007020000_7overlay	164	220.815	872.61	2473	0.908014	1	0.512008	0.570221	90.1377	37.7623	48.2775	232.451	0.885428	0.983322	0.000397623	0.000184766	9.15541e-05	0.00224308	0.061677
43700	rap0	656	plate01/007020000_7	plate01/007020000_8	plate01/007020000_7overlay	164	211.945	707.991	1720	0.414878	1	0.746852	0.861026	49.1428	44.714	-55.4238	157.439	0.973952	0.69369	0.000403308	0.000269716	0.000122072	0.00291447	0.0574655
43701	rap0	656	plate01/007020000_7	plate01/007020000_8	plate01/007020000_7overlay	164	242.685	335.909	2193	0.905933	1	0.573783	0.459616	88.5241	37.4829	16.9884	243.865	0.83289	0.864363	0.000394146	0.000236496	0.000106813	0.0024567	0.082063
43702	rap0	656	plate01/007020000_7	plate01/007020000_8	plate01/007020000_7overlay	164	262.957	161.663	822	0.614834	1	0.766076	0.868091	36.5924	28.8588	-4.40454	108.083	0.968198	0.262486	0.000319326	0.000147242	0.000106813	0.0010071	0.0242008
43703	rap0	656	plate01/007020000_7	plate01/007020000_8	plate01/007020000_7overlay	164	293.78	87.9392	2056	0.91912	1	0.489524	0.467577	87.4317	34.4462	-37.4317	234.066	0.839526	0.776349	0.000377601	0.000153919	0.000137331	0.00132753	0.0690318
43704	rap0	656	plate01/007020000_7	plate01/007020000_8	plate01/007020000_7overlay	164	318.868	923.141	3458	0.854651	1	0.633798	0.58199	96.3861	50.044	-70.7333	272.25	0.884625	1.52026	0.000439635	0.000217881	0.000122072	0.00166323	0.0664225
43705	rap0	656	plate01/007020000_7	plate01/007020000_8	plate01/007020000_7overlay	164	314.823	989.296	825	0.439246	1	0.696791	0.708299	34.4374	30.9374	-8.24883	119.983	0.921788	0.451331	0.000547068	0.000453396	0.000122072	0.00248722	0.0580148
43706	rap0	656	plate01/007020000_7	plate01/007020000_8	plate01/007020000_7overlay	164	332.351	248.759	1934	0.710164	1	0.786179	0.824274	59.4761	41.8733	3.84141	170.711	0.975782	0.62118	0.000321189	8.02271e-05	0.000106813	0.000946059	0.0424353
43707	rap0	656	plate01/007020000_7	plate01/007020000_8	plate01/007020000_7overlay	164	323.903	546.93	2140	0.890899	1	0.686778	0.593725	81.3872	36.9662	-78.5851	211.823	0.887599	0.847135	0.000395858	0.000334757	0.000122072	0.00268559	0.0500191
43708	rap0	656	plate01/007020000_7	plate01/007020000_8	plate01/007020000_7overlay	164	378.766	376.15	1802	0.738359	1	0.630952	0.713936	59.7502	40.296	35.1965	177.095	0.926955	0.752499	0.000417591	0.000284567	0.000122072	0.00199893	0.0386969
43709	rap0	656	plate01/007020000_7	plate01/007020000_8	plate01/007020000_7overlay	164	377.072	338.593	1077	0.57144	1	0.746362	0.871191	40.9305	33.5893	-39.5823	123.64	0.972022	0.473777	0.000439905	0.000256083	0.000137331	0.00190738	0.0409705
43710	rap0	656	plate01/007020000_7	plate01/007020000_8	plate01/007020000_7overlay	164	380.217	595.415	1411	0.590326	1	0.783889	0.88169	47.2297	38.1221	62.1905	140.811	0.977824	0.524453	0.000371689	0.000257763	0.000122072	0.00244144	0.0489509
43711	rap0	656	plate01/007020000_7	plate01/007020000_8	plate01/007020000_7overlay	164	381.475	245.068	931	0.606501	1	0.790323	0.879642	38.6723	30.7477	-14.2012	114.326	0.971816	0.459617	0.000493681	0.000422406	0.000122072	0.00239567	0.0540627
43712	rap0	656	plate01/007020000_7	plate01/007020000_8	plate01/007020000_7overlay	164	413.43	575.343	702	0.443294	1	0.733542	0.839693	31.665	28.3837	1.15803	101.497	0.960328	0.282444	0.000402343	0.000252097	0.000106813	0.0016022	0.0390631
43713	rap0	656	plate01/007020000_7	plate01/007020000_8	plate01/007020000_7overlay	164	441.899	902.839	2143	0.530187	1	0.724476	0.804806	56.9152	48.2573	-75.4443	181.924	0.964446	0.899306	0.000419648	0.000227725	0.000167849	0.00276188	0.074876
43714	rap0	656	plate01/007020000_7	plate01/007020000_8	plate01/007020000_7overlay	164	453.733	306.306	726	0.301379	1	0.780645	0.929279	31.1703	29.721	-39.5729	98.0833	0.982409	0.408133	0.000562167	0.000238307	0.00015259	0.00115969	0.0204929
43715	rap0	656	plate01/007020000_7	plate01/007020000_8	plate01/007020000_7overlay	164	467.655	942.858	1348	0.459291	1	0.732609	0.825771	44.0292	39.1105	-85.2777	142.225	0.960798	0.546151	0.000405156	9.84144e-05	0.000137331	0.000701915	0.0407263
43716	rap0	656	plate01/007020000_7	plate01/007020000_8	plate01/007020000_7overlay	164	472.241	683.182	1535	0.856019	1	0.655983	0.644323	63.8456	33.0046	80.8581	172.024	0.91152	0.568856	0.00037059	0.000199782	0.000167849	0.00151064	0.0381476
43717	rap0	656	plate01/007020000_7	plate01/007020000_8	plate01/007020000_7overlay	164	486.502	167.73	1368	0.512481	1	0.777273	0.909688	45.0824	38.7122	-25.7058	136.468	0.979943	0.524697	0.00038355	0.000225737	0.000122072	0.0019379	0.0468757
43718	rap0	656	plate01/007020000_7	plate01/007020000_8	plate01/007020000_7overlay	164	485.987	910.699	936	0.5842	1	0.73125	0.755916	38.6052	31.3324	-5.43047	123.74	0.937876	0.456214	0.000487408	0.000441156	0.00015259	0.00302129	0.0731365
43719	rap0	656	plate01/007020000_7	plate01/007020000_8	plate01/007020000_7overlay	164	484.307	54.8914	525	0.63781	1	0.75431	0.916561	29.4948	22.7167	65.503	83.8406	0.981308	0.493751	0.000940479	0.00055341	0.000167849	0.00234989	0.0207828
43720	rap0	656	plate01/007020000_7	plate01/007020000_8	plate01/007020000_7overlay	164	500.352	848.457	1892	0.488628	1	0.774141	0.859736	52.7735	46.0445	-73.4792	165.296	0.972251	0.782773	0.000413728	0.000168357	0.000137331	0.00129702	0.0476387
43721	rap0	656	plate01/007020000_7	plate01/007020000_8	plate01/007020000_7overlay	164	511.837	318.55	1400	0.498214	1	0.777778	0.889452	45.416	39.3781	-15.369	139.64	0.97561	0.449241	0.000320886	6.49026e-05	0.000122072	0.000503548	0.029984
43722	rap0	656	plate01/007020000_7	plate01/007020000_8	plate01/007020000_7overlay	164	519.183	889.764	1337	0.601329	1	0.693825	0.749611	46.3925	37.0677	64.5766	148.711	0.9489	0.51899	0.000388175	0.000101393	0.00015259	0.000991836	0.0406348
43723	rap0	656	plate01/007020000_7	plate01/007020000_8	plate01/007020000_7overlay	164	535.913	547.046	1051	0.583935	1	0.728344	0.886563	40.6676	33.014	-41.2733	121.054	0.97405	0.487602	0.000463941	0.000563889	0.000137331	0.00369268	0.0518959
43724	rap0	656	plate01/007020000_7	plate01/007020000_8	plate01/007020000_7overlay	164	548.078	782.65	1440	0.622291	1	0.625271	0.603745	50.2859	39.3631	64.8082	172.125	0.864346	1.72415	0.00119732	0.000396404	0.000183108	0.0019379	0.125414
43725	rap0	656	plate01/007020000_7	plate01/007020000_8	plate01/007020000_7overlay	164	568.602	732.773	2515	0.812275	1	0.62376	0.571963	75.8419	44.2366	58.015	234.066	0.912886	2.76776	0.0011005	0.000303459	0.000198367	0.00192264	0.135744
43726	rap0	656	plate01/007020000_7	plate01/007020000_8	plate01/007020000_7overlay	164	554.256	312.694	673	0.577598	1	0.703239	0.827688	32.5185	26.5456	19.2627	100.083	0.950565	0.257588	0.000382745	0.000221814	0.000122072	0.0015259	0.0343023
43727	rap0	656	plate01/007020000_7	plate01/007020000_8	plate01/007020000_7overlay	164	597.336	507.428	2035	0.784542	1	0.627505	0.554648	70.2093	43.5351	-75.0553	213.723	0.845802	0.789609	0.000388014	0.000328443	0.000106813	0.00292973	0.0532387
43728	rap0	656	plate01/007020000_7	plate01/007020000_8	plate01/007020000_7overlay	164	600.612	71.8591	788	0.54012	1	0.776355	0.906827	34.5942	29.114	13.429	103.497	0.974042	0.259022	0.000328708	9.07323e-05	0.000122072	0.00077821	0.0250401
43729	rap0	656	plate01/007020000_7	plate01/007020000_8	plate01/007020000_7overlay	164	618.631	235.954	819	0.436118	1	0.752066	0.89348	34.0987	30.685	-49.5429	106.326	0.969231	0.470253	0.000574179	0.000550171	0.000137331	0.00276188	0.0525063
43730	rap0	656	plate01/007020000_7	plate01/007020000_8	plate01/007020000_7overlay	164	637.79	62.5044	686	0.745441	1	0.635185	0.488203	36.896	24.5938	10.0282	131.882	0.855362	0.293538	0.000427898	0.00034314	0.000198367	0.00231937	0.0526741
43731	rap0	656	plate01/007020000_7	plate01/007020000_8	plate01/007020000_7overlay	164	647.807	688.124	1681	0.504064	1	0.714711	0.831721	49.8783	43.0782	-47.7544	158.368	0.958928	0.718288	0.000427298	0.00046912	0.000122072	0.00444038	0.0923781
43732	rap0	656	plate01/007020000_7	plate01/007020000_8	plate01/007020000_7overlay	164	651.073	498.189	1484	0.542348	1	0.766925	0.864381	47.4774	39.8884	39.1938	145.882	0.975033	0.502937	0.000338907	6.42522e-05	0.000137331	0.000549325	0.0326543
43733	rap0	656	plate01/007020000_7	plate01/007020000_8	plate01/007020000_7overlay	164	656.598	248.992	1568	0.464651	1	0.742424	0.876282	47.6025	42.1517	20.5618	148.953	0.971499	0.710414	0.00045307	0.000487073	0.00015259	0.00360113	0.0608682
43734	rap0	656	plate01/007020000_7	plate01/007020000_8	plate01/007020000_7overlay	164	657.876	147.105	2111	0.701392	1	0.642422	0.636842	64.9499	46.2947	-59.6545	203.095	0.882156	0.837629	0.000396792	0.000294756	0.000137331	0.00244144	0.0520485
43735	rap0	656	plate01/007020000_7	plate01/007020000_8	plate01/007020000_7overlay	164	655.815	914.633	939	0.663515	1	0.646694	0.705512	40.2806	30.1365	67.4877	128.326	0.921492	0.884749	0.000942224	0.000482772	0.000167849	0.00259403	0.0565347
43736	rap0	656	plate01/007020000_7	plate01/007020000_8	plate01/007020000_7overlay	164	661.936	637.246	808	0.516264	1	0.769524	0.871935	34.8201	29.821	-1.4324	106.912	0.967665	0.583612	0.000722292	0.000359903	0.00015259	0.00175479	0.0315251
43737	rap0	656	plate01/007020000_7	plate01/007020000_8	plate01/007020000_7overlay	164	680.03	113.122	1314	0.557449	1	0.694503	0.802223	45.1704	37.501	38.9386	142.468	0.957726	0.571145	0.000434661	0.000276762	0.000106813	0.00173953	0.0408331
43738	rap0	656	plate01/007020000_7	plate01/007020000_8	plate01/007020000_7overlay	164	675.753	724.193	1202	0.563323	1	0.721922	0.823077	43.1061	35.6158	-77.88	134.468	0.963141	0.42472	0.000353344	0.000110104	0.00015259	0.00105287	0.0364691
43739	rap0	656	plate01/007020000_7	plate01/007020000_8	plate01/007020000_7overlay	164	673.162	885.144	624	0.548999	1	0.722222	0.826116	30.9537	25.8718	75.5843	96.4264	0.952672	0.58381	0.000935593	0.00048759	0.000213626	0.00234989	0.03505
43740	rap0	656	plate01/007020000_7	plate01/007020000_8	plate01/007020000_7overlay	164	674.996	464.02	840	0.617172	1	0.736842	0.821922	37.0234	29.131	84.2766	112.326	0.964409	0.409369	0.000487344	0.000441262	0.000122072	0.0024567	0.0435798
43741	rap0	656	plate01/007020000_7	plate01/007020000_8	plate01/007020000_7overlay	164	686.906	689.372	775	0.24193	1	0.756836	0.806165	32.1014	31.1478	36.838	108.912	0.945122	0.422843	0.000545604	0.000623456	0.000137331	0.00428779	0.0828412
43742	rap0	656	plate01/007020000_7	plate01/007020000_8	plate01/007020000_7overlay	164	697.258	496.708	1185	0.498292	1	0.800676	0.879045	41.7803	36.2239	-31.0607	129.154	0.975309	0.445991	0.000376363	0.000132495	0.000137331	0.00148013	0.0450446
43743	rap0	656	plate01/007020000_7	plate01/007020000_8	plate01/007020000_7overlay	164	704.066	328.733	1271	0.46859	1	0.757901	0.888786	42.8356	37.8417	21.5829	133.054	0.977692	0.502251	0.000395162	0.000204819	0.000137331	0.00155642	0.032517
43744	rap0	656	plate01/007020000_7	plate01/007020000_8	plate01/007020000_7overlay	164	706.864	149.38	2410	0.835199	1	0.680407	0.631069	77.9281	42.8564	-87.8854	218.066	0.886681	1.25455	0.000520561	0.000536729	7.62951e-05	0.00375372	0.0464332
43745	rap0	656	plate01/007020000_7	plate01/007020000_8	plate01/007020000_7overlay	164	742.14	619.095	1053	0.495916	1	0.710526	0.79538	39.6401	34.4223	-55.4225	127.983	0.948649	0.336706	0.000319758	7.96293e-05	0.000137331	0.000885023	0.0329442
43746	rap0	656	plate01/007020000_7	plate01/007020000_8	plate01/007020000_7overlay	164	748.578	142.746	1376	0.917323	1	0.651515	0.51076	71.7913	28.5833	-82.7085	182.995	0.832426	0.632258	0.00045949	0.000494946	0.000167849	0.00332647	0.065568
43747	rap0	656	plate01/007020000_7	plate01/007020000_8	plate01/007020000_7overlay	164	770.387	641.839	843	0.579251	1	0.708403	0.833452	36.5388	29.7846	-44.551	111.74	0.9547	0.770718	0.000914256	0.00146468	0.000122072	0.00756847	0.0568704
43748	rap0	656	plate01/007020000_7	plate01/007020000_8	plate01/007020000_7overlay	164	807.198	569.188	1028	0.395912	1	0.751462	0.865736	37.8122	34.7225	32.7116	121.154	0.963449	0.480934	0.000467834	0.000290617	0.000122072	0.0016022	0.0439612
43749	rap0	656	plate01/007020000_7	plate01/007020000_8	plate01/007020000_7overlay	164	825.016	218.585	1348	0.678573	1	0.681496	0.738342	49.1957	36.1359	51.2588	150.468	0.938065	0.434546	0.000322364	8.58004e-05	9.15541e-05	0.000701915	0.0315709
43750	rap0	656	plate01/007020000_7	plate01/007020000_8	plate01/007020000_7overlay	164	844.715	554.718	2121	0.778385	1	0.630125	0.649463	68.361	42.9161	58.027	201.581	0.894182	0.762966	0.00035972	0.000131678	0.000106813	0.00108339	0.0512551
43751	rap0	656	plate01/007020000_7	plate01/007020000_8	plate01/007020000_7overlay	164	840.259	626.968	1141	0.441062	1	0.769906	0.914346	40.2615	36.1338	53.052	124.225	0.981083	0.380941	0.000333866	8.80824e-05	0.000106813	0.000610361	0.0256199
43752	rap0	656	plate01/007020000_7	plate01/007020000_8	plate01/007020000_7overlay	164	865.965	974.399	401	0.613883	1	0.553103	0.319378	27.5581	21.7543	40.7697	124.61	0.771154	0.159976	0.000398942	6.68339e-05	0.000213626	0.000640879	0.0392767
43753	rap0	656	plate01/007020000_7	plate01/007020000_8	plate01/007020000_7overlay	164	872.618	763.101	956	0.607013	1	0.739938	0.877858	39.2073	31.1577	-30.4447	115.983	0.971545	0.418311	0.000437564	0.000457771	9.15541e-05	0.00315862	0.0505531
43754	rap0	656	plate01/007020000_7	plate01/007020000_8	plate01/007020000_7overlay	164	880.44	804.709	1823	0.576317	1	0.753306	0.858351	53.447	43.6783	81.9771	162.368	0.972785	0.717052	0.000393336	0.000312276	0.000106813	0.00251774	0.0627451
43755	rap0	656	plate01/007020000_7	plate01/007020000_8	plate01/007020000_7overlay	164	911.919	97.6288	2031	0.883614	1	0.665247	0.632203	76.429	35.7854	16.3673	199.924	0.908725	1.05444	0.000519175	0.000596332	0.000106813	0.00456245	0.0478828
43756	rap0	656	plate01/007020000_7	plate01/007020000_8	plate01/007020000_7overlay	164	904.645	320.4	1238	0.653396	1	0.740431	0.847729	45.687	34.5858	32.7257	134.468	0.97098	0.440299	0.000355654	0.000229937	0.000122072	0.00184634	0.0445869
43757	rap0	656	plate01/007020000_7	plate01/007020000_8	plate01/007020000_7overlay	164	915.436	625.785	1502	0.44898	1	0.711174	0.806044	46.5719	41.614	-64.6478	152.024	0.965916	0.559762	0.000372678	0.000116335	0.000106813	0.000793469	0.0310369
43758	rap0	656	plate01/007020000_7	plate01/007020000_8	plate01/007020000_7overlay	164	924.02	37.0995	1196	0.435761	1	0.730159	0.829078	41.2164	37.0973	-21.7093	133.64	0.960643	0.468208	0.000391478	0.00021513	0.000122072	0.0016022	0.0402686
43759	rap0	656	plate01/007020000_7	plate01/007020000_8	plate01/007020000_7overlay	164	938.716	132.693	2229	0.606271	1	0.745734	0.826483	59.877	47.6177	-82.438	183.095	0.964935	0.776944	0.000348562	9.52668e-05	7.62951e-05	0.000762951	0.0430304
43760	rap0	656	plate01/007020000_7	plate01/007020000_8	plate01/007020000_7overlay	164	934.629	293.72	733	0.395251	1	0.738911	0.738666	32.359	29.7241	-4.8856	110.669	0.920854	0.273594	0.000373253	0.000249042	0.000137331	0.00274662	0.0494392
43761	rap0	656	plate01/007020000_7	plate01/007020000_8	plate01/007020000_7overlay	164	946.302	331.964	1744	0.539743	1	0.726667	0.774685	51.7209	43.5402	-43.2926	167.196	0.95457	0.856352	0.000491027	0.000668211	0.000106813	0.00512703	0.0888228
43762	rap0	656	plate01/007020000_7	plate01/007020000_8	plate01/007020000_7overlay	164	955.891	602.16	2066	0.49113	1	0.649686	0.618237	57.3549	49.9611	-42.6051	203.924	0.878775	0.86157	0.000417023	0.000284664	0.000122072	0.00248722	0.0649424
43763	rap0	656	plate01/007020000_7	plate01/007020000_8	plate01/007020000_7overlay	164	959.613	643.848	1399	0.677324	1	0.648887	0.714299	50.6475	37.2606	43.2541	155.882	0.914977	0.542794	0.000387987	0.00018799	0.000106813	0.00167849	0.05066
43764	rap0	656	plate01/007020000_7	plate01/007020000_8	plate01/007020000_7overlay	164	1014.49	914.56	1378	0.413352	1	0.729101	0.849403	43.9611	40.0297	-59.0846	141.782	0.964311	0.558648	0.000405405	0.000209713	0.000122072	0.00181582	0.0455329
43765	rap0	656	plate01/007020000_7	plate01/007020000_8	plate01/007020000_7overlay	164	1036.78	321.793	2259	0.885373	1	0.5446	0.612355	82.6683	38.4309	51.9164	214.309	0.892885	0.893202	0.000395397	0.000386077	7.62951e-05	0.00321965	0.0403449
43766	rap0	656	plate01/007020000_7	plate01/007020000_8	plate01/007020000_7overlay	164	1073.76	174.537	2004	0.688435	1	0.695833	0.709199	59.9894	43.5102	86.9245	187.439	0.936449	0.720134	0.000359348	0.000162853	0.000106813	0.00144961	0.0424048
43767	rap0	656	plate01/007020000_7	plate01/007020000_8	plate01/007020000_7overlay	164	1106.93	154.749	1258	0.812415	1	0.551996	0.527438	54.8535	31.984	-35.4984	172.125	0.85462	0.529992	0.000421297	0.000307192	9.15541e-05	0.00202945	0.0492561
43768	rap0	656	plate01/007020000_7	plate01/007020000_8	plate01/007020000_7overlay	164	1107.43	357.16	1234	0.453731	1	0.753358	0.843737	42.0581	37.4796	-35.7516	134.569	0.961808	0.403296	0.00032682	8.17198e-05	0.000106813	0.00062562	0.031342
43769	rap0	656	plate01/007020000_7	plate01/007020000_8	plate01/007020000_7overlay	164	1135.12	380.806	2369	0.913843	1	0.575559	0.512702	92.9525	37.745	75.7956	239.966	0.842461	0.854856	0.000360851	0.000173549	9.15541e-05	0.00163272	0.0620127
43770	rap0	656	plate01/007020000_7	plate01/007020000_8	plate01/007020000_7overlay	164	1132.8	552.124	962	0.283716	1	0.742857	0.883367	35.7816	34.3112	-67.4822	115.983	0.9727	0.32398	0.000336777	8.59879e-05	0.000106813	0.000579843	0.0234531
43771	rap0	656	plate01/007020000_7	plate01/007020000_8	plate01/007020000_7overlay	164	1185.08	892.651	2263	0.883198	1	0.544252	0.538068	81.5873	38.2644	-43.4567	228.894	0.865392	0.930465	0.000411164	0.000306595	7.62951e-05	0.00291447	0.0558633
43772	rap0	656	plate01/007020000_7	plate01/007020000_8	plate01/007020000_7overlay	164	1173.56	193.131	1103	0.547766	1	0.76438	0.88733	41.0239	34.3219	-36.587	123.983	0.978705	0.419944	0.000380729	0.000283897	9.15541e-05	0.00227359	0.0412757
43773	rap0	656	plate01/007020000_7	plate01/007020000_8	plate01/007020000_7overlay	164	1193.78	363.078	1251	0.634774	1	0.700448	0.801451	45.5553	35.2004	-71.0581	139.054	0.959356	0.503929	0.000402821	0.000234745	0.000106813	0.00213626	0.0350347
43774	rap0	656	plate01/007020000_7	plate01/007020000_8	plate01/007020000_7overlay	164	1201.91	625.954	2291	0.825564	1	0.644989	0.606377	76.1568	42.9759	-88.0308	216.894	0.87677	0.842115	0.000367575	0.000189151	7.62951e-05	0.00175479	0.0462043
43775	rap0	656	plate01/007020000_7	plate01/007020000_8	plate01/007020000_7overlay	164	1208.59	221.419	2066	0.709491	1	0.626061	0.658364	63.9406	45.0599	-71.1064	197.581	0.895924	0.712444	0.000344842	0.000138466	7.62951e-05	0.00120546	0.0433967
43776	rap0	656	plate01/007020000_7	plate01/007020000_8	plate01/007020000_7overlay	164	1222.97	673.649	2350	0.918184	1	0.487754	0.519684	91.0478	36.069	40.6202	237.38	0.855479	1.16147	0.000494243	0.000589378	9.15541e-05	0.00451667	0.0551308
43777	rap0	656	plate01/007020000_7	plate01/007020000_8	plate01/007020000_7overlay	164	1212.55	425.361	1978	0.600052	1	0.606005	0.588534	58.2714	46.6148	-58.0371	204.51	0.876385	0.864851	0.000437235	0.000195377	0.000106813	0.00112917	0.0483101
43778	rap0	656	plate01/007020000_7	plate01/007020000_8	plate01/007020000_7overlay	164	1210.07	538.7	1209	0.39918	1	0.756098	0.890198	41.0099	37.6009	71.0418	129.64	0.969527	0.425299	0.000351778	8.5008e-05	0.000106813	0.000610361	0.0280766
43779	rap0	656	plate01/007020000_7	plate01/007020000_8	plate01/007020000_7overlay	164	1233.23	383.086	2645	0.461781	1	0.626629	0.714709	63.1931	56.0519	32.3166	214.652	0.923211	1.04225	0.000394046	0.000161634	0.000106813	0.00134279	0.0491798
43780	rap0	656	plate01/007020000_7	plate01/007020000_8	plate01/007020000_7overlay	164	1228.84	136.761	1316	0.531067	1	0.728682	0.879495	44.5509	37.7494	46.0147	136.125	0.967647	0.46154	0.000350714	0.000136866	9.15541e-05	0.000991836	0.0350805
43781	rap0	656	plate01/007020000_7	plate01/007020000_8	plate01/007020000_7overlay	164	1235.54	704.949	1366	0.733137	1	0.691296	0.6525	51.6293	35.1121	82.9965	161.196	0.89281	0.53048	0.000388345	0.000168368	0.000122072	0.00132753	0.0407111
43782	rap0	656	plate01/007020000_7	plate01/007020000_8	plate01/007020000_7overlay	164	1237.83	92.9058	924	0.472977	1	0.736842	0.843517	36.6481	32.2897	-86.5974	116.326	0.964509	0.376471	0.000407436	0.000285338	3.0518e-05	0.00241093	0.0348669
43783	rap0	656	plate01/007020000_7	plate01/007020000_8	plate01/007020000_7overlay	164	1258.55	621.404	2038	0.650835	1	0.663411	0.539911	59.1227	44.8871	-78.5202	216.794	0.890734	0.914931	0.000448936	0.000213295	9.15541e-05	0.00129702	0.0462348
43784	rap0	656	plate01/007020000_7	plate01/007020000_8	plate01/007020000_7overlay	164	1272.04	118.92	1968	0.471531	1	0.773585	0.834044	53.4161	47.1049	21.1876	171.196	0.971852	0.656809	0.000333745	9.09937e-05	6.10361e-05	0.00105287	0.0411994
43785	rap0	656	plate01/007020000_7	plate01/007020000_8	plate01/007020000_7overlay	164	1271.58	685.601	1631	0.366319	1	0.569881	0.56863	48.5344	45.1607	-29.3316	188.853	0.873126	0.698573	0.00042831	0.000248654	9.15541e-05	0.00177005	0.0579232
43786	rap0	656	plate01/007020000_7	plate01/007020000_8	plate01/007020000_7overlay	164	1277.03	978.127	979	0.4233	1	0.643655	0.54963	37.3959	33.8803	30.8269	148.61	0.899816	0.425757	0.00043489	0.000208599	9.15541e-05	0.00173953	0.0449836
43787	rap0	656	plate01/007020000_7	plate01/007020000_8	plate01/007020000_7overlay	164	1301.78	655.315	2965	0.67422	1	0.563153	0.447899	75.3599	55.6556	-77.5092	287.421	0.838755	1.17726	0.000397054	0.000226158	6.10361e-05	0.00242618	0.0778515
43788	rap0	656	plate01/007020000_7	plate01/007020000_8	plate01/007020000_7overlay	164	1297.16	30.1718	1833	0.72914	1	0.661255	0.599629	59.7879	40.9168	82.1541	194.995	0.888943	0.556603	0.000303657	9.93186e-05	3.0518e-05	0.000793469	0.0352789
43789	rap0	656	plate01/007020000_7	plate01/007020000_8	plate01/007020000_7overlay	164	1306.73	769.549	887	0.479946	1	0.746633	0.746992	36.005	31.5871	2.31497	121.154	0.943617	0.340902	0.000384331	0.000176653	7.62951e-05	0.0010071	0.0339361
43790	rap0	656	plate01/007020000_7	plate01/007020000_8	plate01/007020000_7overlay	164	1317.6	68.5208	1131	0.514641	1	0.769388	0.752089	41.1445	35.2775	-84.5496	136.468	0.943286	0.339864	0.000300499	8.75394e-05	7.62951e-05	0.000747692	0.0276646
